# Supplementary material for: Environmental filtering and community delineation in the streambed ecotone
Source: Sci Rep. 2018 Oct 26;8:15871. doi: 10.1038/s41598-018-34206-z (PMC6203860; doi:10.1038/s41598-018-34206-z)
Supplement: Supplementary file 2 — Supplementary Dataset 1 [file 41598_2018_34206_MOESM2_ESM.xlsx]

## Sheet: Sheet1
sensor.depth	site	hydrodynamics	N	01:00h	02:00h	03:00h	04:00h	05:00h	06:00h	07:00h	08:00h	09:00h	10:00h	11:00h	12:00h	13:00h	14:00h	15:00h	16:00h	17:00h	18:00h	19:00h	20:00h	21:00h	22:00h	23:00h	24:00h
2.5	1	UW	4320	11.9422	11.9433	11.9493	11.9477	11.9504	11.9487	11.9446	11.9464	11.9462	11.9424	11.9446	11.944	11.9418	11.9459	11.9491	11.9502	11.9556	11.9521	11.956	11.9605	11.9637	11.9643	11.9684	11.9722
-2.5	1	UW	4320	12.5764	12.5839	12.5883	12.5877	12.5819	12.5765	12.5652	12.5478	12.5347	12.5267	12.5256	12.5301	12.5362	12.5442	12.5539	12.5558	12.5609	12.5691	12.5789	12.5833	12.5862	12.6001	12.6082	12.6182
-12.5	1	UW	4320	13.3326	13.3416	13.3398	13.3356	13.3206	13.3012	13.2746	13.2451	13.2117	13.1873	13.1748	13.1694	13.179	13.1917	13.2057	13.2242	13.2433	13.2649	13.2827	13.303	13.3272	13.3492	13.3716	13.3959
-17.5	1	UW	4320	13.9639	13.9707	13.9624	13.9421	13.9127	13.8743	13.835	13.7883	13.7416	13.7031	13.6819	13.6804	13.6932	13.7171	13.7515	13.7871	13.8253	13.8663	13.9064	13.9418	13.9772	14.0055	14.0336	14.0555
-22.5	1	UW	4320	14.3852	14.3723	14.3478	14.3172	14.273	14.2209	14.1654	14.1093	14.0536	14.0117	13.9886	13.994	14.0169	14.0587	14.1163	14.1714	14.2315	14.288	14.3386	14.3827	14.4213	14.4478	14.4719	14.4874
-27.5	1	UW	4320	14.7473	14.7278	14.6899	14.6424	14.5824	14.5186	14.4598	14.398	14.3415	14.3004	14.2872	14.2984	14.3418	14.4019	14.4763	14.5487	14.6184	14.6917	14.7492	14.7961	14.8332	14.8609	14.8756	14.8809
-37.5	1	UW	4320	17.7014	17.4868	17.2956	17.1123	16.9514	16.8311	16.8049	16.8948	17.1042	17.4381	17.8144	18.1434	18.5289	18.8996	19.2051	19.432	19.5284	19.5113	19.3829	19.1719	18.8969	18.5969	18.3275	18.0891
-57.5	1	UW	4320	17.7943	17.5644	17.3583	17.1724	17.0104	16.9098	16.9243	17.0929	17.408	17.8695	18.3463	18.7268	19.1417	19.5385	19.8283	20.0093	20.0477	19.9639	19.7634	19.4799	19.1347	18.7868	18.4833	18.2032
2.5	2	DW	4320	15.0436	15.0495	15.0511	15.0544	15.0588	15.0619	15.0665	15.0696	15.0703	15.0728	15.0773	15.0801	15.0819	15.0867	15.0906	15.0941	15.098	15.1026	15.1077	15.1111	15.1152	15.1201	15.1229	15.1261
-2.5	2	DW	4320	16.3931	16.4067	16.4182	16.4288	16.4386	16.4438	16.4484	16.4519	16.4524	16.449	16.447	16.4454	16.4413	16.4364	16.4325	16.4288	16.4289	16.4291	16.4321	16.4373	16.4443	16.4552	16.4648	16.4786
-12.5	2	DW	4320	17.2984	17.3021	17.2996	17.2879	17.2737	17.2516	17.2247	17.1998	17.1685	17.1389	17.1132	17.0941	17.0824	17.0802	17.0919	17.1125	17.1436	17.1837	17.2263	17.2698	17.3092	17.3465	17.3768	17.3971
-17.5	2	DW	4320	17.7121	17.6792	17.6447	17.6014	17.5543	17.5016	17.448	17.395	17.344	17.3047	17.2795	17.2721	17.2847	17.3195	17.3742	17.446	17.5284	17.6106	17.6876	17.7553	17.8048	17.8369	17.8504	17.8475
-22.5	2	DW	4320	17.9505	17.8922	17.8291	17.7625	17.6928	17.624	17.5512	17.4858	17.4366	17.4068	17.3991	17.4175	17.4635	17.5384	17.6377	17.7495	17.8604	17.9672	18.0554	18.1171	18.1537	18.1662	18.1552	18.1226
-27.5	2	DW	4320	18.0514	17.9596	17.8707	17.7814	17.6906	17.5997	17.5171	17.4538	17.417	17.4167	17.4514	17.5235	17.6343	17.7751	17.9309	18.0822	18.2198	18.3266	18.4	18.436	18.4334	18.3983	18.3404	18.2652
-37.5	2	DW	4320	17.958	17.8011	17.6597	17.5203	17.381	17.2724	17.2287	17.2693	17.4071	17.6038	17.8581	18.197	18.5693	18.8891	19.1451	19.316	19.3988	19.3898	19.2939	19.1164	18.9036	18.6953	18.4834	18.2805
-57.5	2	DW	4320	17.8599	17.6952	17.5476	17.3992	17.2572	17.1651	17.1632	17.2889	17.5254	17.8094	18.1702	18.6196	19.0869	19.4366	19.6926	19.8253	19.8501	19.7494	19.5521	19.2624	18.9693	18.7042	18.4446	18.2082
2.5	3	UW	4320	13.3876	13.39	13.3928	13.3945	13.3957	13.3975	13.3976	13.3988	13.4003	13.4044	13.408	13.4136	13.4157	13.4215	13.4274	13.4316	13.4351	13.4377	13.4418	13.4445	13.4497	13.4528	13.4572	13.4615
-2.5	3	UW	4320	14.6568	14.6611	14.6645	14.6675	14.6698	14.6712	14.6718	14.6735	14.6769	14.6796	14.6862	14.691	14.6973	14.7021	14.7072	14.711	14.7141	14.7169	14.7207	14.7229	14.7266	14.7322	14.7355	14.7401
-12.5	3	UW	4320	15.4562	15.4668	15.4735	15.479	15.4826	15.4844	15.4839	15.4826	15.4804	15.4809	15.4817	15.4823	15.4795	15.4811	15.4813	15.4828	15.4865	15.4892	15.4963	15.5036	15.5123	15.5234	15.5335	15.5425
-17.5	3	UW	4320	15.8694	15.8767	15.8844	15.8857	15.8853	15.8803	15.8734	15.8641	15.8556	15.8458	15.8401	15.832	15.8279	15.828	15.8315	15.8361	15.844	15.8578	15.8709	15.89	15.9059	15.9248	15.942	15.9566
-22.5	3	UW	4320	16.3468	16.3476	16.3443	16.3336	16.3212	16.3064	16.2871	16.267	16.246	16.2263	16.2102	16.2005	16.1994	16.2078	16.2226	16.2461	16.2715	16.3019	16.332	16.3614	16.39	16.4128	16.431	16.4441
-27.5	3	UW	4320	17.02	17.0003	16.976	16.9457	16.9102	16.8699	16.8286	16.7897	16.7528	16.7281	16.7202	16.7283	16.7559	16.7986	16.8515	16.9085	16.9668	17.0215	17.07	17.1054	17.1316	17.1469	17.1508	17.1448
-37.5	3	UW	4320	17.6821	17.5859	17.4906	17.3872	17.2823	17.1783	17.0954	17.0599	17.0953	17.2542	17.4715	17.7031	17.9241	18.1189	18.273	18.3936	18.4484	18.4426	18.4006	18.3362	18.2498	18.1344	18.016	17.9098
-57.5	3	UW	4320	17.7857	17.6621	17.5266	17.3796	17.2216	17.0992	17.0532	17.1181	17.3709	17.81	18.2095	18.5655	18.8602	19.0554	19.201	19.2565	19.2038	19.0553	18.9193	18.7691	18.5692	18.343	18.1722	18.0462
2.5	4	DW	4320	17.8711	17.8712	17.873	17.8742	17.8779	17.8783	17.8789	17.8831	17.8881	17.8947	17.9013	17.9079	17.9113	17.916	17.9235	17.9294	17.9336	17.9369	17.9404	17.9426	17.9439	17.9462	17.9482	17.9483
-2.5	4	DW	4320	17.9938	18.0098	18.0248	18.0357	18.0448	18.051	18.0539	18.0555	18.0534	18.0498	18.0436	18.0371	18.0276	18.0183	18.0076	18.0006	17.9956	17.9934	17.9986	18.0077	18.0196	18.034	18.055	18.0732
-12.5	4	DW	4320	18.1929	18.1957	18.1927	18.1818	18.166	18.1485	18.1275	18.1016	18.0678	18.0287	17.9957	17.9685	17.953	17.9509	17.9607	17.991	18.0313	18.0731	18.1161	18.1631	18.2083	18.2458	18.2737	18.296
-17.5	4	DW	4320	18.2847	18.2656	18.2406	18.2115	18.1778	18.1422	18.1031	18.0602	18.0106	17.9595	17.9252	17.9143	17.93	17.963	18.0148	18.0828	18.1531	18.2194	18.2796	18.3328	18.3761	18.4035	18.4139	18.4119
-22.5	4	DW	4320	18.3251	18.2767	18.2223	18.1683	18.1089	18.0442	17.9796	17.9134	17.8547	17.82	17.8361	17.8972	17.9863	18.0915	18.2078	18.3258	18.4238	18.4971	18.5458	18.5735	18.5836	18.57	18.5358	18.493
-27.5	4	DW	4320	18.0881	18.003	17.9178	17.8274	17.729	17.6307	17.5436	17.4795	17.4666	17.5616	17.7259	17.9094	18.0987	18.2823	18.4512	18.5786	18.6544	18.6703	18.6576	18.6244	18.5619	18.4706	18.3793	18.2952
-37.5	4	DW	4320	17.8928	17.7731	17.6436	17.4963	17.3412	17.2074	17.1314	17.1594	17.4068	17.8538	18.2452	18.5794	18.8557	19.0576	19.2076	19.2582	19.2052	19.0976	18.9831	18.837	18.6245	18.4123	18.2665	18.1498
-57.5	4	DW	4320	17.8165	17.692	17.5516	17.399	17.2328	17.0965	17.032	17.0823	17.4188	17.8977	18.3017	18.6356	18.9089	19.0937	19.2364	19.2683	19.2036	19.0835	18.9563	18.7942	18.5666	18.349	18.201	18.0801
2.5	5	UW	4320	13.9463	13.947	13.9496	13.953	13.9522	13.9567	13.9559	13.9571	13.9599	13.9618	13.9667	13.9678	13.9711	13.9719	13.9731	13.9749	13.9772	13.9804	13.9799	13.9836	13.985	13.9875	13.9909	13.987
-2.5	5	UW	4320	14.9393	14.943	14.947	14.9507	14.9494	14.9533	14.9558	14.9608	14.9654	14.9652	14.9704	14.9703	14.9741	14.9761	14.982	14.9793	14.9832	14.9859	14.9882	14.9853	14.9908	14.9942	14.9967	14.9987
-12.5	5	UW	4320	15.5541	15.5654	15.5731	15.5813	15.5839	15.5834	15.5891	15.59	15.5901	15.5892	15.5857	15.5843	15.581	15.5766	15.5772	15.5726	15.5717	15.5763	15.5824	15.5855	15.5943	15.6032	15.6122	15.6197
-17.5	5	UW	4320	15.9021	15.913	15.9197	15.9265	15.9301	15.9315	15.9302	15.9276	15.9225	15.9139	15.9071	15.8987	15.8932	15.8915	15.8919	15.8947	15.902	15.9072	15.9129	15.9211	15.9325	15.9424	15.9567	15.9718
-22.5	5	UW	4320	16.1021	16.1089	16.118	16.1184	16.1202	16.1223	16.1166	16.106	16.1008	16.0885	16.0799	16.0737	16.0729	16.0828	16.0856	16.092	16.0998	16.1092	16.1161	16.1334	16.1455	16.158	16.1686	16.1789
-27.5	5	UW	4320	16.2161	16.2168	16.2189	16.2189	16.2169	16.2134	16.1991	16.1926	16.1793	16.1721	16.1654	16.1674	16.1747	16.185	16.1969	16.2075	16.2189	16.2346	16.2515	16.2653	16.2799	16.2909	16.2954	16.2978
-37.5	5	UW	4320	17.1832	17.0542	16.8737	16.6561	16.5255	16.4219	16.4217	16.5546	16.7995	17.0015	17.1596	17.3086	17.4623	17.5849	17.6941	17.8078	17.9355	18.0041	17.9733	17.8574	17.7554	17.6724	17.5827	17.46
-57.5	5	UW	4320	17.1333	16.9715	16.7545	16.4995	16.3324	16.2173	16.323	16.654	16.9565	17.2047	17.3856	17.5654	17.747	17.8698	17.9951	18.1135	18.2304	18.2382	18.1385	17.9518	17.8226	17.72	17.6125	17.4668
2.5	6	DW	4320	16.1625	16.1711	16.1781	16.1882	16.1918	16.1989	16.2068	16.2111	16.2153	16.2235	16.2267	16.2289	16.2327	16.2324	16.2269	16.2288	16.2295	16.2285	16.2294	16.2319	16.2335	16.2417	16.248	16.2572
-2.5	6	DW	4320	16.7685	16.7701	16.7588	16.7347	16.7044	16.6685	16.6308	16.5893	16.5393	16.4983	16.4683	16.4508	16.4441	16.4537	16.483	16.5224	16.5718	16.6286	16.6833	16.7411	16.7884	16.8254	16.8572	16.8758
-12.5	6	DW	4320	16.9593	16.9067	16.838	16.7663	16.692	16.6151	16.5472	16.4875	16.4316	16.416	16.4263	16.4607	16.5253	16.6175	16.7255	16.8317	16.9372	17.0318	17.1027	17.1501	17.1758	17.1789	17.161	17.1235
-17.5	6	DW	4320	17.0454	16.9493	16.8443	16.7404	16.6404	16.5489	16.4704	16.4088	16.368	16.3796	16.4377	16.5251	16.6569	16.8094	16.9707	17.1217	17.2576	17.3559	17.4106	17.4308	17.4251	17.391	17.3327	17.2546
-22.5	6	DW	4320	16.9897	16.8692	16.7488	16.6292	16.5251	16.4311	16.3638	16.3245	16.3217	16.372	16.4788	16.6191	16.7987	16.9867	17.1672	17.3213	17.4405	17.5094	17.5408	17.5276	17.482	17.4103	17.3253	17.2217
-27.5	6	DW	4320	16.9252	16.7896	16.6569	16.5389	16.432	16.341	16.2786	16.2591	16.2936	16.3818	16.5247	16.715	16.93	17.1436	17.3327	17.487	17.5836	17.6294	17.6297	17.5881	17.515	17.4216	17.3061	17.1824
-37.5	6	DW	4320	16.2193	15.9929	15.8022	15.6496	15.5466	15.5242	15.6108	15.8224	16.2591	16.6984	17.2438	17.8937	18.4759	18.8578	19.0499	18.996	18.7883	18.5116	18.1923	17.867	17.5403	17.2231	16.9207	16.6348
-57.5	6	DW	4320	15.9908	15.7516	15.5552	15.4028	15.3074	15.3036	15.4335	15.7137	16.2392	16.7948	17.4554	18.2693	18.9541	19.3544	19.4506	19.2859	18.9756	18.6022	18.2018	17.8212	17.4415	17.0837	16.7544	16.4401
