# Supplementary material for: Environmental filtering and community delineation in the streambed ecotone
Source: Sci Rep. 2018 Oct 26;8:15871. doi: 10.1038/s41598-018-34206-z (PMC6203860; doi:10.1038/s41598-018-34206-z)
Supplement: Supplementary file 3 — Supplementary Dataset 2 [file 41598_2018_34206_MOESM3_ESM.xlsx]

## Sheet: Sheet1
site	depth	mean.VF	sd.VF	hydrodynamics
1	0.0125	0.289747	0.584693	UW
1	0.075	-0.53373	0.106268	UW
1	0.15	-0.311026	0.0813167	UW
1	0.2	0.119391	0.126537	UW
1	0.25	-0.24298	0.115007	UW
1	0.325	-0.237037	0.136061	UW
1	0.475	-0.0289146	0.19511	UW
2	0.0125	0.0584711	0.374699	DW
2	0.075	0.181904	0.0311058	DW
2	0.15	0.512591	0.107005	DW
2	0.2	-0.0255492	0.0739514	DW
2	0.25	-0.785558	0.14335	DW
2	0.325	-0.455098	0.0721174	DW
2	0.475	-0.420212	0.0443066	DW
3	0.0125	-1.11059	0.711003	UW
3	0.075	-0.454717	0.0980907	UW
3	0.15	-1.26921	0.217272	UW
3	0.2	-0.529364	0.0482299	UW
3	0.25	-1.25792	0.0501901	UW
3	0.325	-0.081287	0.0107174	UW
3	0.475	-0.581456	0.125322	UW
4	0.0125	0.737486	0.565706	DW
4	0.075	0.327515	0.185332	DW
4	0.15	0.89573	0.100802	DW
4	0.2	0.268671	0.134428	DW
4	0.25	-0.367556	0.137714	DW
4	0.325	-0.217144	0.131371	DW
4	0.475	0.00561365	0.137887	DW
5	0.0125	-0.333648	0.0959844	UW
5	0.075	-0.191301	0.0329652	UW
5	0.15	-0.434935	0.0742827	UW
5	0.2	-0.0722073	0.0297452	UW
5	0.25	-0.92429	0.0222399	UW
5	0.325	-0.456925	0.0553538	UW
5	0.475	-0.373498	0.0473232	UW
6	0.0125	0.516556	0.64253	DW
6	0.075	0.43085	0.17765	DW
6	0.15	0.474141	0.0685903	DW
6	0.2	0.352475	0.103749	DW
6	0.25	0.0398904	0.181741	DW
6	0.325	0.114219	0.100144	DW
6	0.475	-0.0805481	0.317737	DW

## Sheet: read me
Units vertical flux = m/day
