# Supplementary material for: Environmental filtering and community delineation in the streambed ecotone
Source: Sci Rep. 2018 Oct 26;8:15871. doi: 10.1038/s41598-018-34206-z (PMC6203860; doi:10.1038/s41598-018-34206-z)
Supplement: Supplementary file 4 — Supplementary Dataset 3 [file 41598_2018_34206_MOESM4_ESM.xlsx]

## Sheet: Hoja1
site	depth	Fe_2	hydrodynamics
1	0	0	UW
1	5	3.77315	UW
1	10	3.32615	UW
1	15	3.29825	UW
1	20	3.80105	UW
1	25	3.72845	UW
1	30	3.54965	UW
2	0	0	DW
2	5	0	DW
2	10	0.3871	DW
2	15	1.93485	DW
2	20	1.2867	DW
2	25	1.58285	DW
2	30	1.594	DW
3	0	0.107725	UW
3	5	0.25859	UW
3	10	12.2442	UW
3	15	15.7925	UW
3	20	17.05	UW
3	25	20.1507	UW
3	30	25.2913	UW
4	0	0	DW
4	5	0	DW
4	10	0	DW
4	15	0.12448	DW
4	20	0.72235	DW
4	25	2.5327	DW
4	30	2.9127	DW
5	0	0.01	UW
5	5	0.124485	UW
5	LOST	LOST	UW
5	15	3.2982	UW
5	20	3.8402	UW
5	25	5.4103	UW
5	30	5.15325	UW
5	35	11.099	UW
6	0	0	DW
6	5	0.057	DW
6	10	0.0665	DW
6	15	0.7385	DW
6	20	1.432	DW
6	25	2.06335	DW
6	30	2.3427	DW

## Sheet: read me
units Fe2 = mg/L
