# Supplementary material for: Environmental filtering and community delineation in the streambed ecotone
Source: Sci Rep. 2018 Oct 26;8:15871. doi: 10.1038/s41598-018-34206-z (PMC6203860; doi:10.1038/s41598-018-34206-z)
Supplement: Supplementary file 5 — Supplementary Dataset 4 [file 41598_2018_34206_MOESM5_ESM.xlsx]

## Sheet: Sheet 1
taxa	group	depth	section	week	hydrodynamics	compartment	density	biomass
Asellidae	invertebrate	5	1	1	UW	BZ	6.03015	5.63621
Bdelloidea	invertebrate	5	1	1	UW	BZ	4.0201	0.00383743
Chironomidae_pupae	invertebrate	5	1	1	UW	BZ	8.0402	0.0560902
Chironomini	invertebrate	5	1	1	UW	BZ	52.2613	4.11603
Cyrtophorida	ciliate	5	1	1	UW	BZ	6000	0.00937813
Flagelate	flagelate	5	1	1	UW	BZ	166667	0.00508796
Gammarus	invertebrate	5	1	1	UW	BZ	16.0804	11.1226
Harpacticoida	invertebrate	5	1	1	UW	BZ	24.1206	3.62574
Heterotrichida	ciliate	5	1	1	UW	BZ	17000	0.62665
Hirudinea	invertebrate	5	1	1	UW	BZ	2.01005	1.34705
Hydra	invertebrate	5	1	1	UW	BZ	44.2211	4.19072
Hymenostomata	ciliate	5	1	1	UW	BZ	17000	0.275483
Hypotrichia	ciliate	5	1	1	UW	BZ	3000	0.110779
Nematoda	invertebrate	5	1	1	UW	BZ	36.1809	1.06118
Oligochaeta	invertebrate	5	1	1	UW	BZ	100.503	26.1136
Oligochaeta_eggs	invertebrate	5	1	1	UW	BZ	6.03015	0.0212538
Orthocladinae	invertebrate	5	1	1	UW	BZ	42.2111	3.6747
Tanypodinae	invertebrate	5	1	1	UW	BZ	22.1106	7.06706
Tanytarsini	invertebrate	5	1	1	UW	BZ	68.3417	2.14642
Chironomidae_pupae	invertebrate	5	1	2	UW	BZ	18.0905	0.119412
Chironomini	invertebrate	5	1	2	UW	BZ	36.1809	3.28404
Cladocera	invertebrate	5	1	2	UW	BZ	16.0804	0.0684999
Cyrtophorida	ciliate	5	1	2	UW	BZ	2000	0.00293067
Flagelate	flagelate	5	1	2	UW	BZ	305556	0.0134831
Gammarus	invertebrate	5	1	2	UW	BZ	10.0503	3.19465
Gymnostomatida	ciliate	5	1	2	UW	BZ	1000	0.00761973
Harpacticoida	invertebrate	5	1	2	UW	BZ	42.2111	6.74094
Heterotrichida	ciliate	5	1	2	UW	BZ	17000	0.299807
Hydra	invertebrate	5	1	2	UW	BZ	24.1206	3.17776
Hymenostomata	ciliate	5	1	2	UW	BZ	19000	0.0911437
Hypotrichia	ciliate	5	1	2	UW	BZ	2000	0.19782
Nematoda	invertebrate	5	1	2	UW	BZ	10.0503	0.296827
Oligochaeta	invertebrate	5	1	2	UW	BZ	90.4523	17.8577
Oligochaeta_eggs	invertebrate	5	1	2	UW	BZ	4.0201	0.108713
Peritrichia	ciliate	5	1	2	UW	BZ	3000	0.0125286
Tanypodinae	invertebrate	5	1	2	UW	BZ	8.0402	1.1723
Tanytarsini	invertebrate	5	1	2	UW	BZ	98.4925	0.718112
Ceratopogonidae	invertebrate	5	1	3	UW	BZ	8.0402	1.05984
Chironomidae_pupae	invertebrate	5	1	3	UW	BZ	12.0603	0.106304
Chironomini	invertebrate	5	1	3	UW	BZ	50.2513	2.9524
Cladocera	invertebrate	5	1	3	UW	BZ	18.0905	0.143267
Cyrtophorida	ciliate	5	1	3	UW	BZ	1000	0.0017584
Flagelate	flagelate	5	1	3	UW	BZ	138889	0.00661435
Gammarus	invertebrate	5	1	3	UW	BZ	8.0402	2.74728
Gymnostomatida	ciliate	5	1	3	UW	BZ	4000	0.0600787
Harpacticoida	invertebrate	5	1	3	UW	BZ	32.1608	3.44551
Heterotrichida	ciliate	5	1	3	UW	BZ	13000	0.255188
Hirudinea	invertebrate	5	1	3	UW	BZ	4.0201	3.35741
Hymenostomata	ciliate	5	1	3	UW	BZ	15000	0.0413957
Hypotrichia	ciliate	5	1	3	UW	BZ	2000	0.476233
Monogonta	invertebrate	5	1	3	UW	BZ	1000	0.0460533
Nauplio	invertebrate	5	1	3	UW	BZ	2000	16.2108
Nematoda	invertebrate	5	1	3	UW	BZ	2.01005	0.110881
Oligochaeta	invertebrate	5	1	3	UW	BZ	42.2111	15.4144
Orthocladinae	invertebrate	5	1	3	UW	BZ	12.0603	0.955397
Suctoria	ciliate	5	1	3	UW	BZ	1000	0.01099
Tanypodinae	invertebrate	5	1	3	UW	BZ	4.0201	0.460861
Tanytarsini	invertebrate	5	1	3	UW	BZ	56.2814	0.67939
Asellidae	invertebrate	5	1	4	UW	BZ	4.0201	12.9705
Bdelloidea	invertebrate	5	1	4	UW	BZ	4.0201	0.0028949
Chironomidae_pupae	invertebrate	5	1	4	UW	BZ	10.0503	0.105556
Chironomini	invertebrate	5	1	4	UW	BZ	32.1608	1.88054
Cladocera	invertebrate	5	1	4	UW	BZ	22.1106	0.28732
Cyrtophorida	ciliate	5	1	4	UW	BZ	1000	0.00146533
Flagelate	flagelate	5	1	4	UW	BZ	138889	0.0101759
Gammarus	invertebrate	5	1	4	UW	BZ	12.0603	5.05182
Harpacticoida	invertebrate	5	1	4	UW	BZ	22.1106	1.78237
Heterotrichida	ciliate	5	1	4	UW	BZ	19000	0.621668
Hirudinea	invertebrate	5	1	4	UW	BZ	10.0503	8.37001
Hymenostomata	ciliate	5	1	4	UW	BZ	25000	0.138767
Hypotrichia	ciliate	5	1	4	UW	BZ	13000	0.797141
Monogonta	invertebrate	5	1	4	UW	BZ	2000	0.120367
Oligochaeta	invertebrate	5	1	4	UW	BZ	100.503	15.0029
Oligochaeta_eggs	invertebrate	5	1	4	UW	BZ	6.03015	0.114426
Ostracoda	invertebrate	5	1	4	UW	BZ	12.0603	3.08108
Pleurostomatida	ciliate	5	1	4	UW	BZ	1000	0.0085722
Tanytarsini	invertebrate	5	1	4	UW	BZ	56.2814	0.464779
Chironomidae_pupae	invertebrate	5	2	1	DW	BZ	14.0704	0.176096
Chironomini	invertebrate	5	2	1	DW	BZ	64.3216	3.57733
Flagelate	flagelate	5	2	1	DW	BZ	166667	0.00610556
Gammarus	invertebrate	5	2	1	DW	BZ	4.0201	2.44655
Gymnostomatida	ciliate	5	2	1	DW	BZ	2000	0.00842567
Harpacticoida	invertebrate	5	2	1	DW	BZ	18.0905	1.44479
Heterotrichida	ciliate	5	2	1	DW	BZ	12000	0.213133
Hydra	invertebrate	5	2	1	DW	BZ	18.0905	2.56825
Hymenostomata	ciliate	5	2	1	DW	BZ	13000	0.0507738
Hypotrichia	ciliate	5	2	1	DW	BZ	7000	0.872936
Nematoda	invertebrate	5	2	1	DW	BZ	20.1005	3.20267
Oligochaeta	invertebrate	5	2	1	DW	BZ	90.4523	38.0401
Orthocladinae	invertebrate	5	2	1	DW	BZ	14.0704	0.702084
Peritrichia	ciliate	5	2	1	DW	BZ	4000	0.0243978
Pleurostomatida	ciliate	5	2	1	DW	BZ	5000	0.0187563
Suctoria	ciliate	5	2	1	DW	BZ	6000	0.0686509
Tanypodinae	invertebrate	5	2	1	DW	BZ	14.0704	5.06517
Tanytarsini	invertebrate	5	2	1	DW	BZ	54.2714	1.14289
Ceratopogonidae	invertebrate	5	2	2	DW	BZ	6.03015	1.07144
Chironomidae_pupae	invertebrate	5	2	2	DW	BZ	16.0804	0.136097
Chironomini	invertebrate	5	2	2	DW	BZ	36.1809	2.05948
Cladocera	invertebrate	5	2	2	DW	BZ	2.01005	0.0299416
Flagelate	flagelate	5	2	2	DW	BZ	250000	0.00890394
Gammarus	invertebrate	5	2	2	DW	BZ	18.0905	5.01831
Gymnostomatida	ciliate	5	2	2	DW	BZ	5000	0.028574
Harpacticoida	invertebrate	5	2	2	DW	BZ	66.3317	1.46482
Heterotrichida	ciliate	5	2	2	DW	BZ	12000	0.286766
Hirudinea	invertebrate	5	2	2	DW	BZ	12.0603	11.1687
Hydra	invertebrate	5	2	2	DW	BZ	12.0603	3.7256
Hymenostomata	ciliate	5	2	2	DW	BZ	9000	0.106786
Hypotrichia	ciliate	5	2	2	DW	BZ	6000	0.872093
Nematoda	invertebrate	5	2	2	DW	BZ	80.402	0.241264
Oligochaeta_eggs	invertebrate	5	2	2	DW	BZ	8.0402	0.164673
Orthocladinae	invertebrate	5	2	2	DW	BZ	10.0503	0.768529
Peritrichia	ciliate	5	2	2	DW	BZ	11000	0.526055
Pleurostomatida	ciliate	5	2	2	DW	BZ	7000	0.115688
Tanypodinae	invertebrate	5	2	2	DW	BZ	8.0402	1.87627
Tanytarsini	invertebrate	5	2	2	DW	BZ	54.2714	0.549179
Asellidae	invertebrate	5	2	3	DW	BZ	2.01005	7.08315
Chironomidae_pupae	invertebrate	5	2	3	DW	BZ	8.0402	0.0750925
Chironomini	invertebrate	5	2	3	DW	BZ	36.1809	1.64117
Cladocera	invertebrate	5	2	3	DW	BZ	18.0905	0.169906
Flagelate	flagelate	5	2	3	DW	BZ	138889	0.00661435
Gammarus	invertebrate	5	2	3	DW	BZ	10.0503	5.84958
Gymnostomatida	ciliate	5	2	3	DW	BZ	3000	0.0693103
Harpacticoida	invertebrate	5	2	3	DW	BZ	20.1005	1.36107
Heterotrichida	ciliate	5	2	3	DW	BZ	9000	0.306914
Hymenostomata	ciliate	5	2	3	DW	BZ	15000	0.10272
Hypotrichia	ciliate	5	2	3	DW	BZ	15000	0.227713
Nematoda	invertebrate	5	2	3	DW	BZ	14.0704	0.351088
Oligochaeta	invertebrate	5	2	3	DW	BZ	48.2412	30.7304
Ostracoda	invertebrate	5	2	3	DW	BZ	10.0503	0.584396
Peritrichia	ciliate	5	2	3	DW	BZ	3000	0.0105504
Suctoria	ciliate	5	2	3	DW	BZ	4000	0.0321641
Tanypodinae	invertebrate	5	2	3	DW	BZ	18.0905	2.10722
Tanytarsini	invertebrate	5	2	3	DW	BZ	42.2111	0.50624
Bdelloidea	invertebrate	5	2	4	DW	BZ	2.01005	0.00272659
Chironomidae_pupae	invertebrate	5	2	4	DW	BZ	6.03015	0.0484075
Chironomini	invertebrate	5	2	4	DW	BZ	48.2412	1.95496
Cladocera	invertebrate	5	2	4	DW	BZ	112.563	0.120344
Flagelate	flagelate	5	2	4	DW	BZ	194444	0.00737755
Gymnostomatida	ciliate	5	2	4	DW	BZ	2000	0.0146533
Harpacticoida	invertebrate	5	2	4	DW	BZ	84.4221	11.9549
Heterotrichida	ciliate	5	2	4	DW	BZ	9000	0.209176
Hirudinea	invertebrate	5	2	4	DW	BZ	6.03015	2.53294
Hymenostomata	ciliate	5	2	4	DW	BZ	28000	0.711639
Hypotrichia	ciliate	5	2	4	DW	BZ	13000	0.230057
Oligochaeta	invertebrate	5	2	4	DW	BZ	126.633	27.7578
Oligochaeta_eggs	invertebrate	5	2	4	DW	BZ	2.01005	0.0259746
Peritrichia	ciliate	5	2	4	DW	BZ	4000	0.0269621
Suctoria	ciliate	5	2	4	DW	BZ	4000	0.0433006
Tanypodinae	invertebrate	5	2	4	DW	BZ	6.03015	1.10097
Tanytarsini	invertebrate	5	2	4	DW	BZ	36.1809	0.24345
Tardigrade	invertebrate	5	2	4	DW	BZ	2.01005	0.784918
Asellidae	invertebrate	5	3	1	UW	BZ	2.01005	3.44234
Bdelloidea	invertebrate	5	3	1	UW	BZ	4.0201	0.00370278
Chironomidae_pupae	invertebrate	5	3	1	UW	BZ	4.0201	0.0284928
Chironomini	invertebrate	5	3	1	UW	BZ	20.1005	1.01785
Cyrtophorida	ciliate	5	3	1	UW	BZ	6000	0.00820587
Flagelate	flagelate	5	3	1	UW	BZ	138889	0.00839514
Gammarus	invertebrate	5	3	1	UW	BZ	10.0503	7.75042
Harpacticoida	invertebrate	5	3	1	UW	BZ	32.1608	1.06367
Heterotrichida	ciliate	5	3	1	UW	BZ	18000	0.219947
Hirudinea	invertebrate	5	3	1	UW	BZ	4.0201	0.144563
Hydra	invertebrate	5	3	1	UW	BZ	8.0402	0.653358
Hymenostomata	ciliate	5	3	1	UW	BZ	16000	0.214378
Hypotrichia	ciliate	5	3	1	UW	BZ	1000	0.741092
Nauplio	invertebrate	5	3	1	UW	BZ	1000	4.84659
Nematoda	invertebrate	5	3	1	UW	BZ	10.0503	29.3932
Oligochaeta	invertebrate	5	3	1	UW	BZ	46.2312	12.2855
Orthocladinae	invertebrate	5	3	1	UW	BZ	20.1005	0.768755
Peritrichia	ciliate	5	3	1	UW	BZ	6000	0.0137375
Suctoria	ciliate	5	3	1	UW	BZ	2000	0.00117227
Tanypodinae	invertebrate	5	3	1	UW	BZ	8.0402	5.56877
Tanytarsini	invertebrate	5	3	1	UW	BZ	26.1307	0.708687
Chironomini	invertebrate	5	3	2	UW	BZ	24.1206	0.885956
Cladocera	invertebrate	5	3	2	UW	BZ	8.0402	0.0777171
Cyrtophorida	ciliate	5	3	2	UW	BZ	2000	0.00293067
Flagelate	flagelate	5	3	2	UW	BZ	194444	0.00915833
Gammarus	invertebrate	5	3	2	UW	BZ	8.0402	2.49166
Heterotrichida	ciliate	5	3	2	UW	BZ	14000	0.063742
Hirudinea	invertebrate	5	3	2	UW	BZ	6.03015	0.199669
Hydra	invertebrate	5	3	2	UW	BZ	6.03015	1.23225
Hymenostomata	ciliate	5	3	2	UW	BZ	12000	0.171371
Hypotrichia	ciliate	5	3	2	UW	BZ	1000	1.06823
Oligochaeta	invertebrate	5	3	2	UW	BZ	42.2111	5.59827
Oligochaeta_eggs	invertebrate	5	3	2	UW	BZ	2.01005	0.0444935
Orthocladinae	invertebrate	5	3	2	UW	BZ	10.0503	0.342584
Ostracoda	invertebrate	5	3	2	UW	BZ	2.01005	0.352395
Suctoria	ciliate	5	3	2	UW	BZ	3000	0.0341423
Tanytarsini	invertebrate	5	3	2	UW	BZ	18.0905	0.198229
Chironomini	invertebrate	5	3	3	UW	BZ	44.2211	1.66348
Cladocera	invertebrate	5	3	3	UW	BZ	14.0704	0.066933
Flagelate	flagelate	5	3	3	UW	BZ	194444	0.00559676
Gymnostomatida	ciliate	5	3	3	UW	BZ	8000	0.283689
Harpacticoida	invertebrate	5	3	3	UW	BZ	14.0704	0.287181
Heterotrichida	ciliate	5	3	3	UW	BZ	12000	0.237457
Hydra	invertebrate	5	3	3	UW	BZ	18.0905	0.089075
Hymenostomata	ciliate	5	3	3	UW	BZ	11000	0.0819854
Hypotrichia	ciliate	5	3	3	UW	BZ	6000	0.0213939
Nematoda	invertebrate	5	3	3	UW	BZ	14.0704	0.387845
Oligochaeta	invertebrate	5	3	3	UW	BZ	58.2915	9.78829
Tanytarsini	invertebrate	5	3	3	UW	BZ	12.0603	0.0766613
Asellidae	invertebrate	5	3	4	UW	BZ	2.01005	0.385831
Chironomini	invertebrate	5	3	4	UW	BZ	18.0905	0.57948
Cyrtophorida	ciliate	5	3	4	UW	BZ	1000	0.00937813
Flagelate	flagelate	5	3	4	UW	BZ	222222	0.00788634
Gammarus	invertebrate	5	3	4	UW	BZ	6.03015	0.930415
Gymnostomatida	ciliate	5	3	4	UW	BZ	9000	0.103306
Harpacticoida	invertebrate	5	3	4	UW	BZ	12.0603	1.81815
Heterotrichida	ciliate	5	3	4	UW	BZ	8000	0.0803003
Hymenostomata	ciliate	5	3	4	UW	BZ	26000	0.115615
Hypotrichia	ciliate	5	3	4	UW	BZ	7000	0.210568
Nematoda	invertebrate	5	3	4	UW	BZ	2.01005	0.0525963
Oligochaeta	invertebrate	5	3	4	UW	BZ	24.1206	2.84936
Orthocladinae	invertebrate	5	3	4	UW	BZ	10.0503	0.43386
Ostracoda	invertebrate	5	3	4	UW	BZ	2.01005	0.126284
Peritrichia	ciliate	5	3	4	UW	BZ	4000	0.0290136
Simulinii	invertebrate	5	3	4	UW	BZ	2.01005	0.0118068
Tanypodinae	invertebrate	5	3	4	UW	BZ	10.0503	1.12957
Tanytarsini	invertebrate	5	3	4	UW	BZ	26.1307	0.221275
Asellidae	invertebrate	5	4	1	DW	BZ	10.0503	13.3348
Bdelloidea	invertebrate	5	4	1	DW	BZ	2.01005	0.00238577
Ceratopogonidae	invertebrate	5	4	1	DW	BZ	8.0402	5.06595
Chironomidae_pupae	invertebrate	5	4	1	DW	BZ	14.0704	0.119568
Chironomini	invertebrate	5	4	1	DW	BZ	92.4623	5.52876
Flagelate	flagelate	5	4	1	DW	BZ	166667	0.00712315
Gammarus	invertebrate	5	4	1	DW	BZ	6.03015	2.86762
Gymnostomatida	ciliate	5	4	1	DW	BZ	2000	0.00842567
Harpacticoida	invertebrate	5	4	1	DW	BZ	58.2915	3.77691
Heterotrichida	ciliate	5	4	1	DW	BZ	9000	0.204341
Hirudinea	invertebrate	5	4	1	DW	BZ	8.0402	0.424156
Hydra	invertebrate	5	4	1	DW	BZ	34.1709	5.49924
Hymenostomata	ciliate	5	4	1	DW	BZ	12000	0.0398571
Hypotrichia	ciliate	5	4	1	DW	BZ	5000	0.269914
Nematoda	invertebrate	5	4	1	DW	BZ	36.1809	1.08471
Oligochaeta	invertebrate	5	4	1	DW	BZ	80.402	33.455
Oligochaeta_eggs	invertebrate	5	4	1	DW	BZ	2.01005	0.010003
Orthocladinae	invertebrate	5	4	1	DW	BZ	12.0603	0.448699
Peritrichia	ciliate	5	4	1	DW	BZ	6000	0.00908507
Pleurostomatida	ciliate	5	4	1	DW	BZ	2000	0.0052752
Suctoria	ciliate	5	4	1	DW	BZ	28000	0.235113
Tanypodinae	invertebrate	5	4	1	DW	BZ	24.1206	9.92369
Tanytarsini	invertebrate	5	4	1	DW	BZ	90.4523	0.996762
Asellidae	invertebrate	5	4	2	DW	BZ	6.03015	1.28229
Ceratopogonidae	invertebrate	5	4	2	DW	BZ	18.0905	2.06273
Chironomidae_pupae	invertebrate	5	4	2	DW	BZ	16.0804	0.136802
Chironomini	invertebrate	5	4	2	DW	BZ	46.2312	1.95146
Cladocera	invertebrate	5	4	2	DW	BZ	24.1206	0.107374
Flagelate	flagelate	5	4	2	DW	BZ	111111	0.00635995
Gammarus	invertebrate	5	4	2	DW	BZ	12.0603	1.67954
Gymnostomatida	ciliate	5	4	2	DW	BZ	9000	0.0729003
Harpacticoida	invertebrate	5	4	2	DW	BZ	46.2312	1.24683
Heterotrichida	ciliate	5	4	2	DW	BZ	8000	0.284641
Hydra	invertebrate	5	4	2	DW	BZ	16.0804	0.325785
Hymenostomata	ciliate	5	4	2	DW	BZ	15000	0.120524
Hypotrichia	ciliate	5	4	2	DW	BZ	4000	0.0304789
Nematoda	invertebrate	5	4	2	DW	BZ	10.0503	0.265191
Oligochaeta	invertebrate	5	4	2	DW	BZ	84.4221	12.4929
Oligochaeta_eggs	invertebrate	5	4	2	DW	BZ	4.0201	0.0205264
Ostracoda	invertebrate	5	4	2	DW	BZ	8.0402	2.80403
Peritrichia	ciliate	5	4	2	DW	BZ	11000	0.121183
Pleurostomatida	ciliate	5	4	2	DW	BZ	9000	0.204048
Simulinii	invertebrate	5	4	2	DW	BZ	4.0201	0.0153253
Suctoria	ciliate	5	4	2	DW	BZ	10000	0.12045
Tanypodinae	invertebrate	5	4	2	DW	BZ	12.0603	1.38905
Tanytarsini	invertebrate	5	4	2	DW	BZ	62.3116	0.521065
Asellidae	invertebrate	5	4	3	DW	BZ	12.0603	7.35573
Bdelloidea	invertebrate	5	4	3	DW	BZ	10.0503	0.00997962
Chironomini	invertebrate	5	4	3	DW	BZ	44.2211	1.75826
Cladocera	invertebrate	5	4	3	DW	BZ	22.1106	0.0392482
Flagelate	flagelate	5	4	3	DW	BZ	166667	0.00559676
Gammarus	invertebrate	5	4	3	DW	BZ	8.0402	0.194191
Gymnostomatida	ciliate	5	4	3	DW	BZ	5000	0.0257899
Heterotrichida	ciliate	5	4	3	DW	BZ	6000	0.0885794
Hirudinea	invertebrate	5	4	3	DW	BZ	18.0905	0.0149813
Hymenostomata	ciliate	5	4	3	DW	BZ	15000	0.0808864
Hypotrichia	ciliate	5	4	3	DW	BZ	7000	0.0668192
Monogonta	invertebrate	5	4	3	DW	BZ	2000	0.10048
Nematoda	invertebrate	5	4	3	DW	BZ	8.0402	0.228584
Oligochaeta	invertebrate	5	4	3	DW	BZ	56.2814	11.3388
Oligochaeta_eggs	invertebrate	5	4	3	DW	BZ	6.03015	0.0450398
Orthocladinae	invertebrate	5	4	3	DW	BZ	16.0804	1.56951
Peritrichia	ciliate	5	4	3	DW	BZ	6000	0.0322373
Prostomatida	ciliate	5	4	3	DW	BZ	1000	0.0128217
Simulinii	invertebrate	5	4	3	DW	BZ	2.01005	0.163009
Suctoria	ciliate	5	4	3	DW	BZ	2000	0.0183167
Tanypodinae	invertebrate	5	4	3	DW	BZ	6.03015	1.14704
Tanytarsini	invertebrate	5	4	3	DW	BZ	36.1809	0.196391
Ceratopogonidae	invertebrate	5	4	4	DW	BZ	18.0905	2.25587
Chironomini	invertebrate	5	4	4	DW	BZ	78.392	2.4933
Flagelate	flagelate	5	4	4	DW	BZ	166667	0.00712315
Gymnostomatida	ciliate	5	4	4	DW	BZ	8000	0.103819
Harpacticoida	invertebrate	5	4	4	DW	BZ	16.0804	0.665419
Heterotrichida	ciliate	5	4	4	DW	BZ	13000	0.385822
Hydra	invertebrate	5	4	4	DW	BZ	10.0503	0.780659
Hymenostomata	ciliate	5	4	4	DW	BZ	24000	0.129462
Hypotrichia	ciliate	5	4	4	DW	BZ	22000	0.159941
Monogonta	invertebrate	5	4	4	DW	BZ	3000	0.198867
Nematoda	invertebrate	5	4	4	DW	BZ	28.1407	0.868681
Oligochaeta	invertebrate	5	4	4	DW	BZ	68.3417	14.2422
Orthocladinae	invertebrate	5	4	4	DW	BZ	28.1407	0.885361
Peritrichia	ciliate	5	4	4	DW	BZ	8000	0.0464511
Suctoria	ciliate	5	4	4	DW	BZ	7000	0.166096
Tanytarsini	invertebrate	5	4	4	DW	BZ	32.1608	0.258328
Chironomidae_pupae	invertebrate	5	5	1	UW	BZ	8.0402	0.0787703
Chironomini	invertebrate	5	5	1	UW	BZ	28.1407	1.45091
Cyrtophorida	ciliate	5	5	1	UW	BZ	9000	0.013188
Flagelate	flagelate	5	5	1	UW	BZ	166667	0.00508796
Gammarus	invertebrate	5	5	1	UW	BZ	4.0201	2.44655
Harpacticoida	invertebrate	5	5	1	UW	BZ	10.0503	1.50708
Heterotrichida	ciliate	5	5	1	UW	BZ	11000	0.231962
Hydra	invertebrate	5	5	1	UW	BZ	8.0402	0.71296
Hymenostomata	ciliate	5	5	1	UW	BZ	19000	0.146826
Hypotrichia	ciliate	5	5	1	UW	BZ	2000	0.207858
Nematoda	invertebrate	5	5	1	UW	BZ	12.0603	0.451722
Oligochaeta	invertebrate	5	5	1	UW	BZ	46.2312	9.23602
Orthocladinae	invertebrate	5	5	1	UW	BZ	6.03015	1.07649
Tanytarsini	invertebrate	5	5	1	UW	BZ	54.2714	1.64152
Chironomidae_pupae	invertebrate	5	5	2	UW	BZ	8.0402	0.0952535
Chironomini	invertebrate	5	5	2	UW	BZ	28.1407	0.990763
Cyrtophorida	ciliate	5	5	2	UW	BZ	1000	0.0017584
Flagelate	flagelate	5	5	2	UW	BZ	250000	0.00788634
Gammarus	invertebrate	5	5	2	UW	BZ	2.01005	0.104385
Harpacticoida	invertebrate	5	5	2	UW	BZ	8.0402	0.394788
Heterotrichida	ciliate	5	5	2	UW	BZ	9000	0.210861
Hymenostomata	ciliate	5	5	2	UW	BZ	21000	0.114882
Hypotrichia	ciliate	5	5	2	UW	BZ	4000	0.161223
Nematoda	invertebrate	5	5	2	UW	BZ	10.0503	0.317471
Oligochaeta	invertebrate	5	5	2	UW	BZ	48.2412	9.23608
Peritrichia	ciliate	5	5	2	UW	BZ	7000	0.78366
Tanytarsini	invertebrate	5	5	2	UW	BZ	16.0804	0.242095
Chironomini	invertebrate	5	5	3	UW	BZ	52.2613	1.79288
Cyrtophorida	ciliate	5	5	3	UW	BZ	2000	0.00410293
Flagelate	flagelate	5	5	3	UW	BZ	111111	0.00305278
Gymnostomatida	ciliate	5	5	3	UW	BZ	4000	0.0231523
Harpacticoida	invertebrate	5	5	3	UW	BZ	14.0704	0.1646
Heterotrichida	ciliate	5	5	3	UW	BZ	18000	0.396226
Hymenostomata	ciliate	5	5	3	UW	BZ	27000	0.191006
Hypotrichia	ciliate	5	5	3	UW	BZ	7000	0.380259
Oligochaeta	invertebrate	5	5	3	UW	BZ	80.402	10.1552
Peritrichia	ciliate	5	5	3	UW	BZ	9000	2.25779
Pleurostomatida	ciliate	5	5	3	UW	BZ	1000	0.0061544
Suctoria	ciliate	5	5	3	UW	BZ	3000	0.0501144
Tanypodinae	invertebrate	5	5	3	UW	BZ	2.01005	0.0902051
Bdelloidea	invertebrate	5	5	4	UW	BZ	2.01005	0.00128861
Chironomidae_pupae	invertebrate	5	5	4	UW	BZ	8.0402	0.0912213
Chironomini	invertebrate	5	5	4	UW	BZ	26.1307	0.987321
Flagelate	flagelate	5	5	4	UW	BZ	166667	0.00152639
Harpacticoida	invertebrate	5	5	4	UW	BZ	6.03015	0.263245
Heterotrichida	ciliate	5	5	4	UW	BZ	15000	0.231669
Hirudinea	invertebrate	5	5	4	UW	BZ	14.0704	2.18422
Hymenostomata	ciliate	5	5	4	UW	BZ	15000	0.0922427
Hypotrichia	ciliate	5	5	4	UW	BZ	18000	0.620935
Nauplio	invertebrate	5	5	4	UW	BZ	1000	0.0418667
Nematoda	invertebrate	5	5	4	UW	BZ	14.0704	39.8639
Oligochaeta	invertebrate	5	5	4	UW	BZ	36.1809	2.63572
Oligochaeta_eggs	invertebrate	5	5	4	UW	BZ	2.01005	0.00757707
Orthocladinae	invertebrate	5	5	4	UW	BZ	16.0804	0.913304
Peritrichia	ciliate	5	5	4	UW	BZ	7000	0.806593
Suctoria	ciliate	5	5	4	UW	BZ	3000	0.2198
Tanypodinae	invertebrate	5	5	4	UW	BZ	2.01005	0.540258
Tanytarsini	invertebrate	5	5	4	UW	BZ	32.1608	0.472385
Asellidae	invertebrate	5	6	1	DW	BZ	2.01005	16.8369
Ceratopogonidae	invertebrate	5	6	1	DW	BZ	14.0704	9.02093
Chironomini	invertebrate	5	6	1	DW	BZ	48.2412	3.38068
Flagelate	flagelate	5	6	1	DW	BZ	194444	0.00585116
Gammarus	invertebrate	5	6	1	DW	BZ	54.2714	79.2848
Gymnostomatida	ciliate	5	6	1	DW	BZ	6000	0.0348017
Harpacticoida	invertebrate	5	6	1	DW	BZ	20.1005	3.57157
Heterotrichida	ciliate	5	6	1	DW	BZ	10000	0.202582
Hymenostomata	ciliate	5	6	1	DW	BZ	13000	0.0756845
Hypotrichia	ciliate	5	6	1	DW	BZ	8000	0.309845
Nematoda	invertebrate	5	6	1	DW	BZ	26.1307	0.875307
Oligochaeta	invertebrate	5	6	1	DW	BZ	132.663	20.9277
Oligochaeta_eggs	invertebrate	5	6	1	DW	BZ	2.01005	0.0115483
Orthocladinae	invertebrate	5	6	1	DW	BZ	28.1407	3.05329
Tanypodinae	invertebrate	5	6	1	DW	BZ	2.01005	1.97115
Tanytarsini	invertebrate	5	6	1	DW	BZ	62.3116	1.66758
Baetis sp.	invertebrate	5	6	2	DW	BZ	4.0201	1.33584
Bdelloidea	invertebrate	5	6	2	DW	BZ	6.03015	0.00671655
Chironomidae_pupae	invertebrate	5	6	2	DW	BZ	20.1005	0.216029
Chironomini	invertebrate	5	6	2	DW	BZ	90.4523	3.99839
Cladocera	invertebrate	5	6	2	DW	BZ	20.1005	0.069709
Flagelate	flagelate	5	6	2	DW	BZ	166667	0.00534236
Gammarus	invertebrate	5	6	2	DW	BZ	22.1106	8.07642
Gymnostomatida	ciliate	5	6	2	DW	BZ	9000	0.279805
Harpacticoida	invertebrate	5	6	2	DW	BZ	10.0503	0.457378
Heterotrichida	ciliate	5	6	2	DW	BZ	3000	0.0829379
Hexatomini	invertebrate	5	6	2	DW	BZ	6.03015	4.44568
Hydra	invertebrate	5	6	2	DW	BZ	6.03015	0.344075
Hymenostomata	ciliate	5	6	2	DW	BZ	8000	0.0468174
Hypotrichia	ciliate	5	6	2	DW	BZ	8000	0.335488
Nematoda	invertebrate	5	6	2	DW	BZ	14.0704	0.370804
Oligochaeta	invertebrate	5	6	2	DW	BZ	40.201	8.43832
Oligochaeta_eggs	invertebrate	5	6	2	DW	BZ	12.0603	0.0945471
Orthocladinae	invertebrate	5	6	2	DW	BZ	6.03015	0.625733
Ostracoda	invertebrate	5	6	2	DW	BZ	10.0503	2.35439
Peritrichia	ciliate	5	6	2	DW	BZ	6000	1.0346
Tanypodinae	invertebrate	5	6	2	DW	BZ	4.0201	0.0947935
Tanytarsini	invertebrate	5	6	2	DW	BZ	60.3015	0.597528
Baetis sp.	invertebrate	5	6	3	DW	BZ	6.03015	2.50199
Bdelloidea	invertebrate	5	6	3	DW	BZ	2.01005	0.00336616
Chironomini	invertebrate	5	6	3	DW	BZ	126.633	5.64287
Cladocera	invertebrate	5	6	3	DW	BZ	14.0704	0.0433987
Cyrtophorida	ciliate	5	6	3	DW	BZ	3000	0.0145068
Flagelate	flagelate	5	6	3	DW	BZ	111111	0.00330718
Gammarus	invertebrate	5	6	3	DW	BZ	42.2111	4.54851
Gymnostomatida	ciliate	5	6	3	DW	BZ	4000	0.0925358
Harpacticoida	invertebrate	5	6	3	DW	BZ	8.0402	0.37716
Heterotrichida	ciliate	5	6	3	DW	BZ	7000	0.433739
Hexatomini	invertebrate	5	6	3	DW	BZ	4.0201	2.92838
Hirudinea	invertebrate	5	6	3	DW	BZ	10.0503	1.48797
Hymenostomata	ciliate	5	6	3	DW	BZ	22000	0.163898
Hypotrichia	ciliate	5	6	3	DW	BZ	4000	0.0550965
Oligochaeta	invertebrate	5	6	3	DW	BZ	46.2312	6.33375
Ostracoda	invertebrate	5	6	3	DW	BZ	4.0201	0.567523
Peritrichia	ciliate	5	6	3	DW	BZ	2000	0.006594
Suctoria	ciliate	5	6	3	DW	BZ	2000	0.0183167
Tanypodinae	invertebrate	5	6	3	DW	BZ	14.0704	1.60113
Tanytarsini	invertebrate	5	6	3	DW	BZ	34.1709	0.313592
Chironomini	invertebrate	5	6	4	DW	BZ	68.3417	2.86071
Flagelate	flagelate	5	6	4	DW	BZ	222222	0.00610556
Gammarus	invertebrate	5	6	4	DW	BZ	28.1407	4.13117
Gymnostomatida	ciliate	5	6	4	DW	BZ	3000	0.0278413
Harpacticoida	invertebrate	5	6	4	DW	BZ	8.0402	0.243731
Heterotrichida	ciliate	5	6	4	DW	BZ	11000	0.136569
Hexatomini	invertebrate	5	6	4	DW	BZ	6.03015	3.484
Hirudinea	invertebrate	5	6	4	DW	BZ	14.0704	2.27797
Hydra	invertebrate	5	6	4	DW	BZ	12.0603	0.191286
Hymenostomata	ciliate	5	6	4	DW	BZ	22000	0.157377
Hypotrichia	ciliate	5	6	4	DW	BZ	9000	0.0759043
Nematoda	invertebrate	5	6	4	DW	BZ	8.0402	0.228794
Oligochaeta	invertebrate	5	6	4	DW	BZ	44.2211	6.09971
Oligochaeta_eggs	invertebrate	5	6	4	DW	BZ	6.03015	0.0489086
Orthocladinae	invertebrate	5	6	4	DW	BZ	18.0905	0.907091
Ostracoda	invertebrate	5	6	4	DW	BZ	14.0704	4.06065
Peritrichia	ciliate	5	6	4	DW	BZ	8000	0.0171444
Suctoria	ciliate	5	6	4	DW	BZ	3000	0.0158256
Tanypodinae	invertebrate	5	6	4	DW	BZ	34.1709	2.89733
Tanytarsini	invertebrate	5	6	4	DW	BZ	46.2312	0.347012
Bdelloidea	invertebrate	10	1	1	UW	HZ	6.03015	0.00598967
Chironomini	invertebrate	10	1	1	UW	HZ	6.03015	0.2957
Cyrtophorida	ciliate	10	1	1	UW	HZ	2000	0.00293067
Flagelate	flagelate	10	1	1	UW	HZ	138889	0.00356157
Heterotrichida	ciliate	10	1	1	UW	HZ	13000	0.284641
Hymenostomata	ciliate	10	1	1	UW	HZ	25000	0.16463
Oligochaeta	invertebrate	10	1	1	UW	HZ	10.0503	1.49431
Pleurostomatida	ciliate	10	1	1	UW	HZ	2000	0.0052752
Tanytarsini	invertebrate	10	1	1	UW	HZ	18.0905	0.302848
Chironomini	invertebrate	10	1	2	UW	HZ	6.03015	0.176849
Flagelate	flagelate	10	1	2	UW	HZ	111111	0.00483356
Harpacticoida	invertebrate	10	1	2	UW	HZ	2.01005	0.0403593
Heterotrichida	ciliate	10	1	2	UW	HZ	11000	0.218701
Hymenostomata	ciliate	10	1	2	UW	HZ	12000	0.0343621
Oligochaeta	invertebrate	10	1	2	UW	HZ	10.0503	0.920015
Bdelloidea	invertebrate	10	1	3	UW	HZ	2.01005	0.00336616
Chironomini	invertebrate	10	1	3	UW	HZ	4.0201	0.182239
Flagelate	flagelate	10	1	3	UW	HZ	55555.6	0.00407037
Heterotrichida	ciliate	10	1	3	UW	HZ	3000	0.0305522
Hymenostomata	ciliate	10	1	3	UW	HZ	12000	0.173715
Oligochaeta	invertebrate	10	1	3	UW	HZ	6.03015	0.29972
Chironomini	invertebrate	10	1	4	UW	HZ	8.0402	0.2322
Flagelate	flagelate	10	1	4	UW	HZ	83333.3	0.00279838
Gymnostomatida	ciliate	10	1	4	UW	HZ	2000	0.0158256
Heterotrichida	ciliate	10	1	4	UW	HZ	12000	0.252184
Hymenostomata	ciliate	10	1	4	UW	HZ	6000	0.0241047
Oligochaeta	invertebrate	10	1	4	UW	HZ	8.0402	0.459638
Tanytarsini	invertebrate	10	1	4	UW	HZ	4.0201	0.00910835
Bdelloidea	invertebrate	10	2	1	DW	BZ	2.01005	0.00215435
Chironomini	invertebrate	10	2	1	DW	BZ	16.0804	0.216898
Flagelate	flagelate	10	2	1	DW	BZ	138889	0.00712315
Gymnostomatida	ciliate	10	2	1	DW	BZ	1000	0.002198
Heterotrichida	ciliate	10	2	1	DW	BZ	12000	0.209762
Hymenostomata	ciliate	10	2	1	DW	BZ	17000	0.063742
Hypotrichia	ciliate	10	2	1	DW	BZ	5000	0.0630093
Nematoda	invertebrate	10	2	1	DW	BZ	14.0704	0.33588
Oligochaeta	invertebrate	10	2	1	DW	BZ	30.1508	6.2426
Orthocladinae	invertebrate	10	2	1	DW	BZ	6.03015	0.297057
Peritrichia	ciliate	10	2	1	DW	BZ	1000	0.0017584
Pleurostomatida	ciliate	10	2	1	DW	BZ	2000	0.00674053
Tanytarsini	invertebrate	10	2	1	DW	BZ	16.0804	0.161591
Bdelloidea	invertebrate	10	2	2	DW	BZ	4.0201	0.00271818
Chironomini	invertebrate	10	2	2	DW	BZ	10.0503	0.409581
Flagelate	flagelate	10	2	2	DW	BZ	138889	0.00661435
Gymnostomatida	ciliate	10	2	2	DW	BZ	4000	0.129316
Harpacticoida	invertebrate	10	2	2	DW	BZ	4.0201	0.168887
Heterotrichida	ciliate	10	2	2	DW	BZ	2000	0.0183167
Hydra	invertebrate	10	2	2	DW	BZ	2.01005	0.124969
Hymenostomata	ciliate	10	2	2	DW	BZ	11000	0.0278413
Hypotrichia	ciliate	10	2	2	DW	BZ	3000	0.0283542
Monogonta	invertebrate	10	2	2	DW	BZ	2000	0.0837333
Nematoda	invertebrate	10	2	2	DW	BZ	12.0603	0.326202
Oligochaeta	invertebrate	10	2	2	DW	BZ	16.0804	1.61529
Pleurostomatida	ciliate	10	2	2	DW	BZ	5000	0.0172909
Tanytarsini	invertebrate	10	2	2	DW	BZ	2.01005	0.00902348
Chironomini	invertebrate	10	2	3	DW	BZ	14.0704	0.285227
Flagelate	flagelate	10	2	3	DW	BZ	111111	0.00152639
Gymnostomatida	ciliate	10	2	3	DW	BZ	1000	0.00732667
Heterotrichida	ciliate	10	2	3	DW	BZ	4000	0.179503
Hymenostomata	ciliate	10	2	3	DW	BZ	8000	0.0564886
Hypotrichia	ciliate	10	2	3	DW	BZ	4000	0.0184632
Oligochaeta	invertebrate	10	2	3	DW	BZ	30.1508	2.59871
Bdelloidea	invertebrate	10	2	4	DW	BZ	8.0402	0.0110852
Chironomini	invertebrate	10	2	4	DW	BZ	2.01005	0.0642155
Flagelate	flagelate	10	2	4	DW	BZ	222222	0.00915833
Harpacticoida	invertebrate	10	2	4	DW	BZ	6.03015	0.313811
Heterotrichida	ciliate	10	2	4	DW	BZ	5000	0.15408
Hymenostomata	ciliate	10	2	4	DW	BZ	19000	0.100595
Hypotrichia	ciliate	10	2	4	DW	BZ	7000	0.0398571
Nauplio	invertebrate	10	2	4	DW	BZ	2000	18.9766
Nematoda	invertebrate	10	2	4	DW	BZ	12.0603	0.322521
Oligochaeta	invertebrate	10	2	4	DW	BZ	4.0201	0.303771
Ostracoda	invertebrate	10	2	4	DW	BZ	14.0704	0.499163
Pleurostomatida	ciliate	10	2	4	DW	BZ	2000	0.0178038
Cyrtophorida	ciliate	10	3	1	UW	HZ	3000	0.004396
Flagelate	flagelate	10	3	1	UW	HZ	55555.6	0.000763194
Heterotrichida	ciliate	10	3	1	UW	HZ	6000	0.1025
Hymenostomata	ciliate	10	3	1	UW	HZ	9000	0.0216137
Hypotrichia	ciliate	10	3	1	UW	HZ	1000	0.00234453
Nematoda	invertebrate	10	3	1	UW	HZ	6.03015	0.0466003
Oligochaeta	invertebrate	10	3	1	UW	HZ	2.01005	0.247758
Peritrichia	ciliate	10	3	1	UW	HZ	2000	0.00234453
Flagelate	flagelate	10	3	2	UW	HZ	55555.6	0.000508796
Gymnostomatida	ciliate	10	3	2	UW	HZ	3000	0.0831577
Heterotrichida	ciliate	10	3	2	UW	HZ	9000	0.111512
Hymenostomata	ciliate	10	3	2	UW	HZ	13000	0.0293067
Hypotrichia	ciliate	10	3	2	UW	HZ	2000	0.00930487
Nematoda	invertebrate	10	3	2	UW	HZ	2.01005	0.864709
Oligochaeta	invertebrate	10	3	2	UW	HZ	2.01005	0.347413
Tanytarsini	invertebrate	10	3	2	UW	HZ	4.0201	0.0337743
Flagelate	flagelate	10	3	3	UW	HZ	55555.6	0.00228958
Gymnostomatida	ciliate	10	3	3	UW	HZ	3000	0.069237
Heterotrichida	ciliate	10	3	3	UW	HZ	7000	0.408242
Hymenostomata	ciliate	10	3	3	UW	HZ	6000	0.0460115
Hypotrichia	ciliate	10	3	3	UW	HZ	4000	0.042861
Oligochaeta	invertebrate	10	3	3	UW	HZ	2.01005	0.154441
Tanytarsini	invertebrate	10	3	3	UW	HZ	4.0201	0.0231883
Chironomini	invertebrate	10	3	4	UW	HZ	2.01005	0.0527318
Flagelate	flagelate	10	3	4	UW	HZ	55555.6	0.00407037
Harpacticoida	invertebrate	10	3	4	UW	HZ	2.01005	0.00151477
Heterotrichida	ciliate	10	3	4	UW	HZ	4000	0.10653
Hymenostomata	ciliate	10	3	4	UW	HZ	6000	0.0295265
Hypotrichia	ciliate	10	3	4	UW	HZ	2000	0.0323106
Pleurostomatida	ciliate	10	3	4	UW	HZ	2000	0.0224196
Bdelloidea	invertebrate	10	4	1	DW	BZ	8.0402	0.00754021
Chironomini	invertebrate	10	4	1	DW	BZ	14.0704	0.468184
Flagelate	flagelate	10	4	1	DW	BZ	138889	0.00152639
Gymnostomatida	ciliate	10	4	1	DW	BZ	1000	0.00183167
Heterotrichida	ciliate	10	4	1	DW	BZ	14000	0.185072
Hymenostomata	ciliate	10	4	1	DW	BZ	19000	0.039564
Hypotrichia	ciliate	10	4	1	DW	BZ	3000	0.332338
Nematoda	invertebrate	10	4	1	DW	BZ	16.0804	0.333395
Oligochaeta	invertebrate	10	4	1	DW	BZ	46.2312	5.96215
Peritrichia	ciliate	10	4	1	DW	BZ	1000	0.00146533
Pleurostomatida	ciliate	10	4	1	DW	BZ	3000	0.0070336
Suctoria	ciliate	10	4	1	DW	BZ	2000	0.0183167
Tanytarsini	invertebrate	10	4	1	DW	BZ	18.0905	0.141865
Bdelloidea	invertebrate	10	4	2	DW	BZ	8.0402	0.0133226
Chironomini	invertebrate	10	4	2	DW	BZ	20.1005	0.405368
Flagelate	flagelate	10	4	2	DW	BZ	222222	0.00661435
Gymnostomatida	ciliate	10	4	2	DW	BZ	1000	0.00183167
Harpacticoida	invertebrate	10	4	2	DW	BZ	12.0603	0.58783
Heterotrichida	ciliate	10	4	2	DW	BZ	13000	0.471544
Hymenostomata	ciliate	10	4	2	DW	BZ	23000	0.160601
Hypotrichia	ciliate	10	4	2	DW	BZ	4000	3.57798
Nematoda	invertebrate	10	4	2	DW	BZ	8.0402	0.192082
Pleurostomatida	ciliate	10	4	2	DW	BZ	5000	0.0295997
Prostomatida	ciliate	10	4	2	DW	BZ	1000	0.00820587
Suctoria	ciliate	10	4	2	DW	BZ	1000	0.01099
Tanytarsini	invertebrate	10	4	2	DW	BZ	20.1005	0.09607
Chironomini	invertebrate	10	4	3	DW	BZ	14.0704	0.373799
Cladocera	invertebrate	10	4	3	DW	BZ	2.01005	0.00872008
Flagelate	flagelate	10	4	3	DW	BZ	111111	0.00483356
Gymnostomatida	ciliate	10	4	3	DW	BZ	7000	0.0664529
Harpacticoida	invertebrate	10	4	3	DW	BZ	16.0804	0.565532
Heterotrichida	ciliate	10	4	3	DW	BZ	7000	0.258485
Hymenostomata	ciliate	10	4	3	DW	BZ	14000	0.0912903
Hypotrichia	ciliate	10	4	3	DW	BZ	5000	0.0370729
Nauplio	invertebrate	10	4	3	DW	BZ	2000	0.07536
Nematoda	invertebrate	10	4	3	DW	BZ	4.0201	0.0913072
Oligochaeta	invertebrate	10	4	3	DW	BZ	14.0704	1.01061
Tanytarsini	invertebrate	10	4	3	DW	BZ	18.0905	0.1428
Ceratopogonidae	invertebrate	10	4	4	DW	BZ	2.01005	0.20128
Chironomini	invertebrate	10	4	4	DW	BZ	2.01005	0.0677717
Cladocera	invertebrate	10	4	4	DW	BZ	16.0804	0.0778129
Cyrtophorida	ciliate	10	4	4	DW	BZ	3000	0.0304789
Flagelate	flagelate	10	4	4	DW	BZ	194444	0.00559676
Gymnostomatida	ciliate	10	4	4	DW	BZ	5000	0.0486491
Harpacticoida	invertebrate	10	4	4	DW	BZ	16.0804	0.382359
Heterotrichida	ciliate	10	4	4	DW	BZ	10000	0.150343
Hymenostomata	ciliate	10	4	4	DW	BZ	16000	0.166828
Hypotrichia	ciliate	10	4	4	DW	BZ	2000	0.00644747
Nematoda	invertebrate	10	4	4	DW	BZ	10.0503	0.213646
Oligochaeta	invertebrate	10	4	4	DW	BZ	28.1407	2.42944
Suctoria	ciliate	10	4	4	DW	BZ	3000	0.0185365
Tanytarsini	invertebrate	10	4	4	DW	BZ	12.0603	0.0617153
Bdelloidea	invertebrate	10	5	1	UW	HZ	2.01005	0.00168308
Cyrtophorida	ciliate	10	5	1	UW	HZ	5000	0.00732667
Flagelate	flagelate	10	5	1	UW	HZ	111111	0.00457917
Gymnostomatida	ciliate	10	5	1	UW	HZ	2000	0.0152395
Heterotrichida	ciliate	10	5	1	UW	HZ	6000	0.041762
Hymenostomata	ciliate	10	5	1	UW	HZ	11000	0.0290869
Hypotrichia	ciliate	10	5	1	UW	HZ	5000	0.141551
Nematoda	invertebrate	10	5	1	UW	HZ	8.0402	0.129648
Pleurostomatida	ciliate	10	5	1	UW	HZ	3000	0.0120157
Tanytarsini	invertebrate	10	5	1	UW	HZ	4.0201	0.0159628
Bdelloidea	invertebrate	10	5	2	UW	HZ	2.01005	0.00336616
Cyrtophorida	ciliate	10	5	2	UW	HZ	1000	0.00146533
Flagelate	flagelate	10	5	2	UW	HZ	111111	0.00814074
Gymnostomatida	ciliate	10	5	2	UW	HZ	4000	0.10968
Heterotrichida	ciliate	10	5	2	UW	HZ	3000	0.0301126
Hymenostomata	ciliate	10	5	2	UW	HZ	23000	0.185145
Hypotrichia	ciliate	10	5	2	UW	HZ	6000	0.0478065
Pleurostomatida	ciliate	10	5	2	UW	HZ	3000	0.0096712
Tanytarsini	invertebrate	10	5	2	UW	HZ	4.0201	0.00743978
Flagelate	flagelate	10	5	3	UW	HZ	55555.6	0.000763194
Heterotrichida	ciliate	10	5	3	UW	HZ	1000	0.0092316
Hymenostomata	ciliate	10	5	3	UW	HZ	16000	0.174301
Hypotrichia	ciliate	10	5	3	UW	HZ	2000	0.159428
Oligochaeta	invertebrate	10	5	3	UW	HZ	2.01005	0.239836
Pleurostomatida	ciliate	10	5	3	UW	HZ	5000	0.0797141
Tanypodinae	invertebrate	10	5	3	UW	HZ	2.01005	0.201999
Tanytarsini	invertebrate	10	5	3	UW	HZ	2.01005	0.012931
Chironomini	invertebrate	10	5	4	UW	HZ	4.0201	0.0346405
Cyrtophorida	ciliate	10	5	4	UW	HZ	10000	0.0143603
Flagelate	flagelate	10	5	4	UW	HZ	83333.3	0.00457917
Heterotrichida	ciliate	10	5	4	UW	HZ	7000	0.0335561
Hymenostomata	ciliate	10	5	4	UW	HZ	4000	0.0237384
Hypotrichia	ciliate	10	5	4	UW	HZ	6000	0.0934883
Oligochaeta	invertebrate	10	5	4	UW	HZ	4.0201	0.225508
Pleurostomatida	ciliate	10	5	4	UW	HZ	3000	0.0287938
Tanypodinae	invertebrate	10	5	4	UW	HZ	2.01005	0.0763516
Tanytarsini	invertebrate	10	5	4	UW	HZ	2.01005	0.00160975
Bdelloidea	invertebrate	10	6	1	DW	BZ	8.0402	0.00801147
Chironomini	invertebrate	10	6	1	DW	BZ	16.0804	0.553152
Flagelate	flagelate	10	6	1	DW	BZ	166667	0.00203519
Gymnostomatida	ciliate	10	6	1	DW	BZ	3000	0.017584
Heterotrichida	ciliate	10	6	1	DW	BZ	1000	0.006594
Hymenostomata	ciliate	10	6	1	DW	BZ	11000	0.110706
Hypotrichia	ciliate	10	6	1	DW	BZ	3000	0.0425679
Monogonta	invertebrate	10	6	1	DW	BZ	1000	0.0334933
Nematoda	invertebrate	10	6	1	DW	BZ	14.0704	0.288922
Oligochaeta	invertebrate	10	6	1	DW	BZ	24.1206	1.7635
Oligochaeta_eggs	invertebrate	10	6	1	DW	BZ	2.01005	0.108744
Tanytarsini	invertebrate	10	6	1	DW	BZ	16.0804	0.0761577
Bdelloidea	invertebrate	10	6	2	DW	BZ	4.0201	0.00541952
Chironomini	invertebrate	10	6	2	DW	BZ	2.01005	0.056307
Flagelate	flagelate	10	6	2	DW	BZ	83333.3	0.00432477
Gymnostomatida	ciliate	10	6	2	DW	BZ	1000	0.00732667
Harpacticoida	invertebrate	10	6	2	DW	BZ	4.0201	0.118788
Heterotrichida	ciliate	10	6	2	DW	BZ	1000	0.006594
Hirudinea	invertebrate	10	6	2	DW	BZ	2.01005	6.861
Hymenostomata	ciliate	10	6	2	DW	BZ	8000	0.0854289
Hypotrichia	ciliate	10	6	2	DW	BZ	3000	0.0126751
Nematoda	invertebrate	10	6	2	DW	BZ	2.01005	0.0500717
Oligochaeta	invertebrate	10	6	2	DW	BZ	42.2111	4.86272
Ostracoda	invertebrate	10	6	2	DW	BZ	2.01005	0.189271
Chironomini	invertebrate	10	6	3	DW	BZ	36.1809	1.27004
Flagelate	flagelate	10	6	3	DW	BZ	83333.3	0.00101759
Harpacticoida	invertebrate	10	6	3	DW	BZ	2.01005	0.0131491
Heterotrichida	ciliate	10	6	3	DW	BZ	7000	0.137595
Hymenostomata	ciliate	10	6	3	DW	BZ	8000	0.0522391
Hypotrichia	ciliate	10	6	3	DW	BZ	8000	0.105284
Oligochaeta	invertebrate	10	6	3	DW	BZ	12.0603	1.13118
Orthocladinae	invertebrate	10	6	3	DW	BZ	2.01005	0.100895
Tanypodinae	invertebrate	10	6	3	DW	BZ	2.01005	0.22039
Tanytarsini	invertebrate	10	6	3	DW	BZ	16.0804	0.0790735
Chironomini	invertebrate	10	6	4	DW	BZ	8.0402	0.144304
Cladocera	invertebrate	10	6	4	DW	BZ	6.03015	0.0122733
Cyrtophorida	ciliate	10	6	4	DW	BZ	2000	0.0079128
Flagelate	flagelate	10	6	4	DW	BZ	138889	0.00356157
Gymnostomatida	ciliate	10	6	4	DW	BZ	2000	0.030772
Harpacticoida	invertebrate	10	6	4	DW	BZ	12.0603	0.390002
Heterotrichida	ciliate	10	6	4	DW	BZ	3000	0.0613975
Hymenostomata	ciliate	10	6	4	DW	BZ	9000	0.0422016
Hypotrichia	ciliate	10	6	4	DW	BZ	4000	0.0530451
Nauplio	invertebrate	10	6	4	DW	BZ	2.01005	0.0189199
Nematoda	invertebrate	10	6	4	DW	BZ	6.03015	0.140222
Oligochaeta	invertebrate	10	6	4	DW	BZ	4.0201	0.948318
Tanytarsini	invertebrate	10	6	4	DW	BZ	20.1005	0.102029
Chironomini	invertebrate	15	1	1	UW	HZ	2.01005	0.0509902
Flagelate	flagelate	15	1	1	UW	HZ	83333.3	0.00432477
Heterotrichida	ciliate	15	1	1	UW	HZ	6000	0.0622034
Hymenostomata	ciliate	15	1	1	UW	HZ	5000	0.00117227
Nematoda	invertebrate	15	1	1	UW	HZ	4.0201	0.151583
Pleurostomatida	ciliate	15	1	1	UW	HZ	2000	0.0211008
Tanytarsini	invertebrate	15	1	1	UW	HZ	2.01005	0.0139079
Flagelate	flagelate	15	1	2	UW	HZ	55555.6	0.000508796
Harpacticoida	invertebrate	15	1	2	UW	HZ	2.01005	0.0606551
Heterotrichida	ciliate	15	1	2	UW	HZ	3000	0.0339957
Hymenostomata	ciliate	15	1	2	UW	HZ	7000	0.0118692
Orthocladinae	invertebrate	15	1	2	UW	HZ	2.01005	0.0402827
Pleurostomatida	ciliate	15	1	2	UW	HZ	3000	0.0316512
Tanypodinae	invertebrate	15	1	2	UW	HZ	2.01005	0.0142015
Flagelate	flagelate	15	1	3	UW	HZ	27777.8	0.000508796
Heterotrichida	ciliate	15	1	3	UW	HZ	2000	0.0105504
Hymenostomata	ciliate	15	1	3	UW	HZ	3000	0.0026376
Flagelate	flagelate	15	1	4	UW	HZ	55555.6	0.000763194
Hymenostomata	ciliate	15	1	4	UW	HZ	8000	0.0126019
Oligochaeta	invertebrate	15	1	4	UW	HZ	4.0201	0.239632
Bdelloidea	invertebrate	15	2	1	DW	HZ	2.01005	0.00208702
Chironomini	invertebrate	15	2	1	DW	HZ	8.0402	0.0386752
Flagelate	flagelate	15	2	1	DW	HZ	194444	0.00814074
Heterotrichida	ciliate	15	2	1	DW	HZ	9000	0.0180236
Hymenostomata	ciliate	15	2	1	DW	HZ	11000	0.0290869
Hypotrichia	ciliate	15	2	1	DW	HZ	2000	0.013188
Nematoda	invertebrate	15	2	1	DW	HZ	8.0402	1.40146
Oligochaeta	invertebrate	15	2	1	DW	HZ	2.01005	0.0866983
Flagelate	flagelate	15	2	2	DW	HZ	111111	0.00305278
Heterotrichida	ciliate	15	2	2	DW	HZ	1000	0.00146533
Hymenostomata	ciliate	15	2	2	DW	HZ	14000	0.0631559
Hypotrichia	ciliate	15	2	2	DW	HZ	1000	0.006594
Oligochaeta	invertebrate	15	2	2	DW	HZ	16.0804	1.94348
Chironomini	invertebrate	15	2	3	DW	HZ	4.0201	0.110091
Flagelate	flagelate	15	2	3	DW	HZ	55555.6	0.00228958
Gymnostomatida	ciliate	15	2	3	DW	HZ	3000	0.0167048
Harpacticoida	invertebrate	15	2	3	DW	HZ	2.01005	0.188505
Hymenostomata	ciliate	15	2	3	DW	HZ	1000	0.0140672
Bdelloidea	invertebrate	15	2	4	DW	HZ	2.01005	0.00148111
Chironomini	invertebrate	15	2	4	DW	HZ	6.03015	0.00893143
Flagelate	flagelate	15	2	4	DW	HZ	138889	0.00356157
Harpacticoida	invertebrate	15	2	4	DW	HZ	4.0201	0.0566715
Hymenostomata	ciliate	15	2	4	DW	HZ	3000	0.0006594
Hypotrichia	ciliate	15	2	4	DW	HZ	6000	0.0465976
Monogonta	invertebrate	15	2	4	DW	HZ	2000	0.0669867
Ostracoda	invertebrate	15	2	4	DW	HZ	2.01005	0.233414
Cyrtophorida	ciliate	15	3	1	UW	HZ	2000	0.00293067
Flagelate	flagelate	15	3	1	UW	HZ	55555.6	0.00407037
Hymenostomata	ciliate	15	3	1	UW	HZ	3000	0.00293067
Nematoda	invertebrate	15	3	1	UW	HZ	2.01005	0.0547002
Flagelate	flagelate	15	3	2	UW	HZ	27777.8	0.00203519
Hymenostomata	ciliate	15	3	2	UW	HZ	4000	0.004396
Flagelate	flagelate	15	3	3	UW	HZ	55555.6	0.00407037
Flagelate	flagelate	15	3	4	UW	HZ	55555.6	0.000508796
Heterotrichida	ciliate	15	3	4	UW	HZ	2000	0.164117
Bdelloidea	invertebrate	15	4	1	DW	HZ	2.01005	0.00188505
Chironomini	invertebrate	15	4	1	DW	HZ	2.01005	0.0275005
Flagelate	flagelate	15	4	1	DW	HZ	83333.3	0.00127199
Heterotrichida	ciliate	15	4	1	DW	HZ	8000	0.0345819
Hymenostomata	ciliate	15	4	1	DW	HZ	17000	0.0370729
Hypotrichia	ciliate	15	4	1	DW	HZ	1000	0.027475
Nematoda	invertebrate	15	4	1	DW	HZ	6.03015	0.0991966
Oligochaeta	invertebrate	15	4	1	DW	HZ	4.0201	0.0831423
Pleurostomatida	ciliate	15	4	1	DW	HZ	1000	0.00234453
Chironomini	invertebrate	15	4	2	DW	HZ	4.0201	0.0813393
Flagelate	flagelate	15	4	2	DW	HZ	111111	0.00279838
Heterotrichida	ciliate	15	4	2	DW	HZ	4000	0.291968
Hymenostomata	ciliate	15	4	2	DW	HZ	12000	0.0249107
Hypotrichia	ciliate	15	4	2	DW	HZ	2000	0.0438867
Nematoda	invertebrate	15	4	2	DW	HZ	2.01005	0.0547002
Oligochaeta	invertebrate	15	4	2	DW	HZ	2.01005	0.162341
Tanytarsini	invertebrate	15	4	2	DW	HZ	2.01005	0.00546702
Chironomini	invertebrate	15	4	3	DW	HZ	4.0201	0.123396
Flagelate	flagelate	15	4	3	DW	HZ	83333.3	0.00457917
Harpacticoida	invertebrate	15	4	3	DW	HZ	2.01005	0.103194
Heterotrichida	ciliate	15	4	3	DW	HZ	1000	0.0234453
Hymenostomata	ciliate	15	4	3	DW	HZ	6000	0.0402967
Hypotrichia	ciliate	15	4	3	DW	HZ	6000	0.0422016
Pleurostomatida	ciliate	15	4	3	DW	HZ	2000	0.00674053
Bdelloidea	invertebrate	15	4	4	DW	HZ	2.01005	0.00420034
Flagelate	flagelate	15	4	4	DW	HZ	138889	0.00305278
Gymnostomatida	ciliate	15	4	4	DW	HZ	4000	0.082425
Hymenostomata	ciliate	15	4	4	DW	HZ	9000	0.126825
Hypotrichia	ciliate	15	4	4	DW	HZ	3000	0.0096712
Monogonta	invertebrate	15	4	4	DW	HZ	1000	0.0418667
Nematoda	invertebrate	15	4	4	DW	HZ	4.0201	0.118868
Pleurostomatida	ciliate	15	4	4	DW	HZ	2000	0.00644747
Cyrtophorida	ciliate	15	5	1	UW	HZ	2000	0.00293067
Flagelate	flagelate	15	5	1	UW	HZ	27777.8	0.000508796
Hymenostomata	ciliate	15	5	1	UW	HZ	3000	0.0242513
Hypotrichia	ciliate	15	5	1	UW	HZ	2000	0.0118692
Oligochaeta	invertebrate	15	5	1	UW	HZ	2.01005	0.490153
Cyrtophorida	ciliate	15	5	2	UW	HZ	1000	0.00146533
Flagelate	flagelate	15	5	2	UW	HZ	55555.6	0.00407037
Hymenostomata	ciliate	15	5	2	UW	HZ	5000	0.0108435
Hypotrichia	ciliate	15	5	2	UW	HZ	2000	0.0118692
Flagelate	flagelate	15	5	3	UW	HZ	55555.6	0.00407037
Hymenostomata	ciliate	15	5	3	UW	HZ	1000	0.0128949
Flagelate	flagelate	15	5	4	UW	HZ	27777.8	0.00203519
Harpacticoida	invertebrate	15	5	4	UW	HZ	2.01005	0.0946734
Hymenostomata	ciliate	15	5	4	UW	HZ	4000	0.00380987
Nematoda	invertebrate	15	5	4	UW	HZ	2.01005	0.0368174
Chironomini	invertebrate	15	6	1	DW	HZ	2.01005	4.6132e-05
Flagelate	flagelate	15	6	1	DW	HZ	166667	0.00763194
Heterotrichida	ciliate	15	6	1	DW	HZ	5000	0.0117959
Hymenostomata	ciliate	15	6	1	DW	HZ	3000	0.002198
Hypotrichia	ciliate	15	6	1	DW	HZ	1000	0.0183167
Nematoda	invertebrate	15	6	1	DW	HZ	8.0402	0.239944
Tanytarsini	invertebrate	15	6	1	DW	HZ	2.01005	0.00594955
Chironomini	invertebrate	15	6	2	DW	HZ	2.01005	0.0527318
Flagelate	flagelate	15	6	2	DW	HZ	55555.6	0.00254398
Heterotrichida	ciliate	15	6	2	DW	HZ	1000	0.00146533
Hirudinea	invertebrate	15	6	2	DW	HZ	2.01005	0.13503
Hymenostomata	ciliate	15	6	2	DW	HZ	1000	0.000146533
Hypotrichia	ciliate	15	6	2	DW	HZ	4000	0.0185365
Nematoda	invertebrate	15	6	2	DW	HZ	2.01005	1.59977
Oligochaeta	invertebrate	15	6	2	DW	HZ	2.01005	0.134141
Chironomini	invertebrate	15	6	3	DW	HZ	8.0402	0.144357
Flagelate	flagelate	15	6	3	DW	HZ	138889	0.00356157
Heterotrichida	ciliate	15	6	3	DW	HZ	1000	0.0158256
Hymenostomata	ciliate	15	6	3	DW	HZ	3000	0.00630093
Hypotrichia	ciliate	15	6	3	DW	HZ	1000	0.168513
Oligochaeta	invertebrate	15	6	3	DW	HZ	2.01005	0.036756
Tanytarsini	invertebrate	15	6	3	DW	HZ	2.01005	0.011009
Flagelate	flagelate	15	6	4	DW	HZ	27777.8	0.000508796
Hymenostomata	ciliate	15	6	4	DW	HZ	1000	0.0008792
Nematoda	invertebrate	15	6	4	DW	HZ	2.01005	0.0578559
Ostracoda	invertebrate	15	6	4	DW	HZ	2.01005	0.20197
Flagelate	flagelate	20	1	1	UW	HZ	27777.8	0.00203519
Heterotrichida	ciliate	20	1	1	UW	HZ	1000	0.00117227
Hymenostomata	ciliate	20	1	1	UW	HZ	3000	0.0008792
Nematoda	invertebrate	20	1	1	UW	HZ	2.01005	0.0346084
Flagelate	flagelate	20	1	2	UW	HZ	83333.3	0.00432477
Heterotrichida	ciliate	20	1	2	UW	HZ	2000	0.0117227
Flagelate	flagelate	20	1	3	UW	HZ	27777.8	0.00203519
Flagelate	flagelate	20	1	4	UW	HZ	55555.6	0.00228958
Heterotrichida	ciliate	20	1	4	UW	HZ	1000	0.000586133
Nematoda	invertebrate	20	1	4	UW	HZ	2.01005	0.0565936
Flagelate	flagelate	20	2	1	DW	HZ	111111	0.00152639
Heterotrichida	ciliate	20	2	1	DW	HZ	5000	0.0070336
Hymenostomata	ciliate	20	2	1	DW	HZ	3000	0.0006594
Hypotrichia	ciliate	20	2	1	DW	HZ	2000	0.013188
Tanytarsini	invertebrate	20	2	1	DW	HZ	4.0201	0.000300435
Flagelate	flagelate	20	2	2	DW	HZ	27777.8	0.00203519
Heterotrichida	ciliate	20	2	2	DW	HZ	2000	0.00234453
Hymenostomata	ciliate	20	2	2	DW	HZ	4000	0.00102573
Flagelate	flagelate	20	2	3	DW	HZ	55555.6	0.00228958
Hypotrichia	ciliate	20	2	3	DW	HZ	2000	0.00674053
Nematoda	invertebrate	20	2	3	DW	HZ	2.01005	0.0249307
Oligochaeta	invertebrate	20	2	3	DW	HZ	2.01005	0.159949
Flagelate	flagelate	20	2	4	DW	HZ	83333.3	0.00127199
Hymenostomata	ciliate	20	2	4	DW	HZ	4000	0.000805933
Hypotrichia	ciliate	20	2	4	DW	HZ	1000	0.00293067
Ostracoda	invertebrate	20	2	4	DW	HZ	2.01005	0.295486
Cyrtophorida	ciliate	20	3	1	UW	HZ	1000	0.00146533
Flagelate	flagelate	20	3	1	UW	HZ	55555.6	0.000508796
Flagelate	flagelate	20	3	2	UW	HZ	27777.8	0.000254398
Hymenostomata	ciliate	20	3	2	UW	HZ	1000	0.00117227
Flagelate	flagelate	20	3	3	UW	HZ	27777.8	0.000508796
Flagelate	flagelate	20	3	4	UW	HZ	27777.8	0.000508796
Flagelate	flagelate	20	4	1	DW	HZ	55555.6	0.000508796
Heterotrichida	ciliate	20	4	1	DW	HZ	6000	0.0120157
Hymenostomata	ciliate	20	4	1	DW	HZ	5000	0.0126019
Tanytarsini	invertebrate	20	4	1	DW	HZ	6.03015	0.000650134
Flagelate	flagelate	20	4	2	DW	HZ	55555.6	0.00407037
Heterotrichida	ciliate	20	4	2	DW	HZ	3000	0.00937813
Hymenostomata	ciliate	20	4	2	DW	HZ	3000	0.0004396
Nematoda	invertebrate	20	4	2	DW	HZ	4.0201	0.130334
Tanytarsini	invertebrate	20	4	2	DW	HZ	2.01005	0.0135123
Flagelate	flagelate	20	4	3	DW	HZ	55555.6	0.00101759
Gymnostomatida	ciliate	20	4	3	DW	HZ	1000	0.008792
Heterotrichida	ciliate	20	4	3	DW	HZ	1000	0.00322373
Hymenostomata	ciliate	20	4	3	DW	HZ	4000	0.0542173
Flagelate	flagelate	20	4	4	DW	HZ	138889	0.00381597
Oligochaeta	invertebrate	20	4	4	DW	HZ	6.03015	0.414018
Tanytarsini	invertebrate	20	4	4	DW	HZ	2.01005	0.00552608
Cyrtophorida	ciliate	20	5	1	UW	HZ	1000	0.00146533
Flagelate	flagelate	20	5	1	UW	HZ	27777.8	0.000254398
Hymenostomata	ciliate	20	5	1	UW	HZ	1000	0.0002198
Hypotrichia	ciliate	20	5	1	UW	HZ	1000	0.00234453
Cyrtophorida	ciliate	20	5	2	UW	HZ	1000	0.00146533
Flagelate	flagelate	20	5	2	UW	HZ	27777.8	0.000254398
Heterotrichida	ciliate	20	5	2	UW	HZ	2000	0.00168513
Flagelate	flagelate	20	5	3	UW	HZ	27777.8	0.00203519
Gymnostomatida	ciliate	20	5	3	UW	HZ	1000	0.0102573
Heterotrichida	ciliate	20	5	3	UW	HZ	1000	0.00293067
Hymenostomata	ciliate	20	5	3	UW	HZ	1000	0.0008792
Heterotrichida	ciliate	20	5	4	UW	HZ	1000	0.02198
Flagelate	flagelate	20	6	1	DW	HZ	83333.3	0.00457917
Gymnostomatida	ciliate	20	6	1	DW	HZ	1000	0.000732667
Heterotrichida	ciliate	20	6	1	DW	HZ	1000	0.0059346
Hymenostomata	ciliate	20	6	1	DW	HZ	4000	0.00337027
Nematoda	invertebrate	20	6	1	DW	HZ	2.01005	0.0127283
Flagelate	flagelate	20	6	2	DW	HZ	83333.3	0.000763194
Gymnostomatida	ciliate	20	6	2	DW	HZ	1000	0.000732667
Hymenostomata	ciliate	20	6	2	DW	HZ	3000	0.0035168
Flagelate	flagelate	20	6	3	DW	HZ	27777.8	0.000508796
Heterotrichida	ciliate	20	6	3	DW	HZ	2000	0.0125286
Oligochaeta	invertebrate	20	6	3	DW	HZ	2.01005	0.15679
Tanytarsini	invertebrate	20	6	3	DW	HZ	4.0201	0.0122364
Flagelate	flagelate	20	6	4	DW	HZ	83333.3	0.00279838
Flagelate	flagelate	25	1	1	UW	HZ	27777.8	0.000254398
Flagelate	flagelate	25	1	2	UW	HZ	55555.6	0.00407037
Flagelate	flagelate	25	1	4	UW	HZ	27777.8	0.000508796
Flagelate	flagelate	25	2	1	DW	HZ	55555.6	0.00101759
Hymenostomata	ciliate	25	2	1	DW	HZ	1000	0.000293067
Flagelate	flagelate	25	2	2	DW	HZ	83333.3	0.00432477
Hymenostomata	ciliate	25	2	2	DW	HZ	2000	0.000512867
Flagelate	flagelate	25	2	3	DW	HZ	27777.8	0.000508796
Flagelate	flagelate	25	2	4	DW	HZ	55555.6	0.00228958
Hypotrichia	ciliate	25	2	4	DW	HZ	1000	0.00293067
Flagelate	flagelate	25	3	1	UW	HZ	27777.8	0.00203519
Flagelate	flagelate	25	3	2	UW	HZ	27777.8	0.000254398
Flagelate	flagelate	25	4	1	DW	HZ	55555.6	0.00101759
Heterotrichida	ciliate	25	4	1	DW	HZ	1000	0.00117227
Hymenostomata	ciliate	25	4	1	DW	HZ	2000	0.000293067
Flagelate	flagelate	25	4	2	DW	HZ	27777.8	0.00203519
Heterotrichida	ciliate	25	4	2	DW	HZ	1000	0.00117227
Hymenostomata	ciliate	25	4	2	DW	HZ	1000	0.000146533
Flagelate	flagelate	25	4	3	DW	HZ	55555.6	0.000763194
Chironomini	invertebrate	25	4	4	DW	HZ	4.0201	0.114075
Flagelate	flagelate	25	4	4	DW	HZ	83333.3	0.00457917
Oligochaeta	invertebrate	25	4	4	DW	HZ	6.03015	0.0772258
Flagelate	flagelate	25	5	1	UW	HZ	27777.8	0.000508796
Flagelate	flagelate	25	5	2	UW	HZ	27777.8	0.00203519
Flagelate	flagelate	25	6	1	DW	HZ	55555.6	0.00407037
Flagelate	flagelate	25	6	2	DW	HZ	55555.6	0.00228958
Heterotrichida	ciliate	25	6	2	DW	HZ	1000	0.00146533
Flagelate	flagelate	25	6	4	DW	HZ	83333.3	0.00101759
Flagelate	flagelate	30	1	1	UW	HZ	27777.8	0.000508796
Flagelate	flagelate	30	1	4	UW	HZ	27777.8	0.00203519
Flagelate	flagelate	30	2	1	DW	HZ	27777.8	0.00203519
Flagelate	flagelate	30	2	2	DW	HZ	55555.6	0.00254398
Flagelate	flagelate	30	2	3	DW	HZ	27777.8	0.00203519
Flagelate	flagelate	30	2	4	DW	HZ	27777.8	0.000508796
Flagelate	flagelate	30	4	1	DW	HZ	27777.8	0.00203519
Flagelate	flagelate	30	4	2	DW	HZ	55555.6	0.00228958
Flagelate	flagelate	30	4	3	DW	HZ	27777.8	0.00203519
Flagelate	flagelate	30	4	4	DW	HZ	83333.3	0.000763194
Flagelate	flagelate	30	5	1	UW	HZ	27777.8	0.00203519
Flagelate	flagelate	30	6	1	DW	HZ	27777.8	0.000254398
Flagelate	flagelate	30	6	4	DW	HZ	55555.6	0.000508796
Flagelate	flagelate	35	2	1	DW	HZ	55555.6	0.00407037
Flagelate	flagelate	35	2	4	DW	HZ	27777.8	0.000508796
Flagelate	flagelate	35	4	1	DW	HZ	27777.8	0.00203519
Flagelate	flagelate	35	4	4	DW	HZ	55555.6	0.000508796

## Sheet: Units
density = individuals /L
biomass = mg C /L
