# Supplementary material for: Environmental filtering and community delineation in the streambed ecotone
Source: Sci Rep. 2018 Oct 26;8:15871. doi: 10.1038/s41598-018-34206-z (PMC6203860; doi:10.1038/s41598-018-34206-z)
Supplement: Supplementary file 6 — Supplementary Dataset 5 [file 41598_2018_34206_MOESM6_ESM.xlsx]

## Sheet: Sheet1
taxa	group	site	depth	compartment	hydrodynamics	Prod
Asellidae	invertebrate	2	5	BZ	DW	3.08434
Asellidae	invertebrate	4	5	BZ	DW	2.47256
Tanytarsini	invertebrate	6	15	HZ	DW	0.0316135
Cyrtophorida	ciliate	1	5	BZ	UW	0.0633047
Gymnostomatida	ciliate	1	5	BZ	UW	0.28332
Heterotrichida	ciliate	1	5	BZ	UW	4.11106
Hymenostomatia	ciliate	1	5	BZ	UW	1.67496
Hypotrichia	ciliate	1	5	BZ	UW	2.59008
Peritrichia	ciliate	1	5	BZ	UW	0.0347846
Pleurostomatida	ciliate	1	5	BZ	UW	0.0142145
Suctoria	ciliate	1	5	BZ	UW	0.0446101
Flagellate	flagellate	1	5	BZ	UW	2.10482
Asellidae	invertebrate	1	5	BZ	UW	0.681611
Bdelloidea	invertebrate	1	5	BZ	UW	0.00395374
Ceratopogonidae	invertebrate	1	5	BZ	UW	43.8352
Chironomidae_pupae	invertebrate	1	5	BZ	UW	8.11715
Chironomini	invertebrate	1	5	BZ	UW	235.143
Cladocera	invertebrate	1	5	BZ	UW	11.6665
Gammarus sp.	invertebrate	1	5	BZ	UW	18.4659
Harpacticoida	invertebrate	1	5	BZ	UW	5.52756
Hirudinea	invertebrate	1	5	BZ	UW	22.0993
Hydra	invertebrate	1	5	BZ	UW	2.03198
Monogononta	invertebrate	1	5	BZ	UW	0.259854
Nauplii	invertebrate	1	5	BZ	UW	14.0324
Nematoda	invertebrate	1	5	BZ	UW	0.328915
Oligochaeta	invertebrate	1	5	BZ	UW	22.1802
Oligochaeta_eggs	invertebrate	1	5	BZ	UW	4.90606
Orthocladiinae	invertebrate	1	5	BZ	UW	215.62
Ostracoda	invertebrate	1	5	BZ	UW	0.381245
Tanypodinae	invertebrate	1	5	BZ	UW	137.64
Tanytarsini	invertebrate	1	5	BZ	UW	6.41805
Cyrtophorida	ciliate	1	10	HZ	UW	0.00773676
Gymnostomatida	ciliate	1	10	HZ	UW	0.0169747
Heterotrichida	ciliate	1	10	HZ	UW	1.33886
Hymenostomatia	ciliate	1	10	HZ	UW	1.18201
Pleurostomatida	ciliate	1	10	HZ	UW	0.0104774
Flagellate	flagellate	1	10	HZ	UW	0.711251
Bdelloidea	invertebrate	1	10	HZ	UW	0.00638618
Chironomini	invertebrate	1	10	HZ	UW	4.71005
Harpacticoida	invertebrate	1	10	HZ	UW	0.0123796
Oligochaeta	invertebrate	1	10	HZ	UW	2.07819
Tanytarsini	invertebrate	1	10	HZ	UW	0.26769
Heterotrichida	ciliate	1	15	HZ	UW	0.209826
Hymenostomatia	ciliate	1	15	HZ	UW	0.0690678
Pleurostomatida	ciliate	1	15	HZ	UW	0.139793
Flagellate	flagellate	1	15	HZ	UW	0.222946
Chironomini	invertebrate	1	15	HZ	UW	0.273277
Harpacticoida	invertebrate	1	15	HZ	UW	0.0181523
Nematoda	invertebrate	1	15	HZ	UW	0.0213512
Oligochaeta	invertebrate	1	15	HZ	UW	0.00885883
Orthocladiinae	invertebrate	1	15	HZ	UW	0.425037
Tanypodinae	invertebrate	1	15	HZ	UW	0.0964963
Tanytarsini	invertebrate	1	15	HZ	UW	0.0113748
Heterotrichida	ciliate	1	20	HZ	UW	0.0306895
Hymenostomatia	ciliate	1	20	HZ	UW	0.00183386
Flagellate	flagellate	1	20	HZ	UW	0.463989
Nematoda	invertebrate	1	20	HZ	UW	0.00939117
Flagellate	flagellate	1	25	HZ	UW	0.226349
Flagellate	flagellate	1	30	HZ	UW	0.051278
Gymnostomatida	ciliate	2	5	BZ	DW	0.446933
Heterotrichida	ciliate	2	5	BZ	DW	2.91836
Hymenostomatia	ciliate	2	5	BZ	DW	2.48127
Hypotrichia	ciliate	2	5	BZ	DW	4.1963
Peritrichia	ciliate	2	5	BZ	DW	1.6193
Pleurostomatida	ciliate	2	5	BZ	DW	0.562064
Suctoria	ciliate	2	5	BZ	DW	0.346813
Flagellate	flagellate	2	5	BZ	DW	1.7589
Bdelloidea	invertebrate	2	5	BZ	DW	0.00119713
Ceratopogonidae	invertebrate	2	5	BZ	DW	14.6163
Chironomidae_pupae	invertebrate	2	5	BZ	DW	7.22255
Chironomini	invertebrate	2	5	BZ	DW	117.528
Cladocera	invertebrate	2	5	BZ	DW	10.2883
Gammarus sp.	invertebrate	2	5	BZ	DW	20.2945
Harpacticoida	invertebrate	2	5	BZ	DW	3.49788
Hirudinea	invertebrate	2	5	BZ	DW	42.6983
Hydra	invertebrate	2	5	BZ	DW	1.94843
Nematoda	invertebrate	2	5	BZ	DW	0.823509
Oligochaeta	invertebrate	2	5	BZ	DW	41.2858
Oligochaeta_eggs	invertebrate	2	5	BZ	DW	6.25431
Orthocladiinae	invertebrate	2	5	BZ	DW	42.665
Ostracoda	invertebrate	2	5	BZ	DW	0.209715
Tanypodinae	invertebrate	2	5	BZ	DW	155.058
Tanytarsini	invertebrate	2	5	BZ	DW	4.21005
Tardigrade	invertebrate	2	5	BZ	DW	0.0757443
Gymnostomatida	ciliate	2	10	BZ	DW	0.519928
Heterotrichida	ciliate	2	10	BZ	DW	1.36256
Hymenostomatia	ciliate	2	10	BZ	DW	0.776033
Hypotrichia	ciliate	2	10	BZ	DW	0.237421
Peritrichia	ciliate	2	10	BZ	DW	0.00297924
Pleurostomatida	ciliate	2	10	BZ	DW	0.119436
Flagellate	flagellate	2	10	BZ	DW	1.20697
Bdelloidea	invertebrate	2	10	BZ	DW	0.00936448
Chironomini	invertebrate	2	10	BZ	DW	308.385
Harpacticoida	invertebrate	2	10	BZ	DW	0.11695
Hydra	invertebrate	2	10	BZ	DW	0.0442062
Monogononta	invertebrate	2	10	BZ	DW	0.219583
Nauplii	invertebrate	2	10	BZ	DW	5.47303
Nematoda	invertebrate	2	10	BZ	DW	0.200904
Oligochaeta	invertebrate	2	10	BZ	DW	14.6616
Orthocladiinae	invertebrate	2	10	BZ	DW	6.56374
Ostracoda	invertebrate	2	10	BZ	DW	0.0595901
Tanytarsini	invertebrate	2	10	BZ	DW	0.238686
Gymnostomatida	ciliate	2	15	HZ	DW	0.0680604
Heterotrichida	ciliate	2	15	HZ	DW	0.0417963
Hymenostomatia	ciliate	2	15	HZ	DW	0.442863
Hypotrichia	ciliate	2	15	HZ	DW	0.0739268
Flagellate	flagellate	2	15	HZ	DW	0.880062
Bdelloidea	invertebrate	2	15	HZ	DW	0.00206907
Chironomini	invertebrate	2	15	HZ	DW	1.14131
Harpacticoida	invertebrate	2	15	HZ	DW	0.0920797
Monogononta	invertebrate	2	15	HZ	DW	0.0655481
Nematoda	invertebrate	2	15	HZ	DW	0.260604
Oligochaeta	invertebrate	2	15	HZ	DW	0.284763
Ostracoda	invertebrate	2	15	HZ	DW	0.0275948
Heterotrichida	ciliate	2	20	HZ	DW	0.0218219
Hymenostomatia	ciliate	2	20	HZ	DW	0.00779291
Hypotrichia	ciliate	2	20	HZ	DW	0.0373809
Flagellate	flagellate	2	20	HZ	DW	0.432879
Nematoda	invertebrate	2	20	HZ	DW	0.00817129
Oligochaeta	invertebrate	2	20	HZ	DW	0.0262981
Ostracoda	invertebrate	2	20	HZ	DW	0.0343045
Tanytarsini	invertebrate	2	20	HZ	DW	0.000394597
Hymenostomatia	ciliate	2	25	HZ	DW	0.00302405
Hypotrichia	ciliate	2	25	HZ	DW	0.0024226
Flagellate	flagellate	2	25	HZ	DW	0.448084
Flagellate	flagellate	2	30	HZ	DW	0.410491
Flagellate	flagellate	2	35	HZ	DW	0.180164
Cyrtophorida	ciliate	3	5	BZ	UW	0.0644224
Gymnostomatida	ciliate	3	5	BZ	UW	1.29524
Heterotrichida	ciliate	3	5	BZ	UW	1.64281
Hymenostomatia	ciliate	3	5	BZ	UW	2.01397
Hypotrichia	ciliate	3	5	BZ	UW	3.75172
Peritrichia	ciliate	3	5	BZ	UW	0.05299
Suctoria	ciliate	3	5	BZ	UW	0.12428
Flagellate	flagellate	3	5	BZ	UW	1.74022
Asellidae	invertebrate	3	5	BZ	UW	0.22258
Bdelloidea	invertebrate	3	5	BZ	UW	0.00258931
Chironomidae_pupae	invertebrate	3	5	BZ	UW	0.618282
Chironomini	invertebrate	3	5	BZ	UW	45.7142
Cladocera	invertebrate	3	5	BZ	UW	6.20454
Gammarus sp.	invertebrate	3	5	BZ	UW	4.86209
Harpacticoida	invertebrate	3	5	BZ	UW	0.666605
Hirudinea	invertebrate	3	5	BZ	UW	0.55929
Hydra	invertebrate	3	5	BZ	UW	0.608789
Nauplii	invertebrate	3	5	BZ	UW	2.2758
Nematoda	invertebrate	3	5	BZ	UW	5.67811
Oligochaeta	invertebrate	3	5	BZ	UW	4.94882
Oligochaeta_eggs	invertebrate	3	5	BZ	UW	1.52857
Orthocladiinae	invertebrate	3	5	BZ	UW	26.3752
Ostracoda	invertebrate	3	5	BZ	UW	0.125685
Simulinii	invertebrate	3	5	BZ	UW	0.17768
Tanypodinae	invertebrate	3	5	BZ	UW	35.4746
Tanytarsini	invertebrate	3	5	BZ	UW	1.7395
Cyrtophorida	ciliate	3	10	HZ	UW	0.0141589
Gymnostomatida	ciliate	3	10	HZ	UW	0.547371
Heterotrichida	ciliate	3	10	HZ	UW	2.0638
Hymenostomatia	ciliate	3	10	HZ	UW	0.445517
Hypotrichia	ciliate	3	10	HZ	UW	0.149273
Peritrichia	ciliate	3	10	HZ	UW	0.00369951
Pleurostomatida	ciliate	3	10	HZ	UW	0.0330177
Flagellate	flagellate	3	10	HZ	UW	0.346427
Chironomini	invertebrate	3	10	HZ	UW	0.103212
Harpacticoida	invertebrate	3	10	HZ	UW	0.000214006
Nematoda	invertebrate	3	10	HZ	UW	0.251686
Oligochaeta	invertebrate	3	10	HZ	UW	0.0959637
Tanytarsini	invertebrate	3	10	HZ	UW	0.119101
Cyrtophorida	ciliate	3	15	HZ	UW	0.00895563
Heterotrichida	ciliate	3	15	HZ	UW	0.183426
Hymenostomatia	ciliate	3	15	HZ	UW	0.0250746
Flagellate	flagellate	3	15	HZ	UW	0.601928
Nematoda	invertebrate	3	15	HZ	UW	0.00910498
Cyrtophorida	ciliate	3	20	HZ	UW	0.00432412
Hymenostomatia	ciliate	3	20	HZ	UW	0.00454764
Flagellate	flagellate	3	20	HZ	UW	0.0831984
Flagellate	flagellate	3	25	HZ	UW	0.0927759
Gymnostomatida	ciliate	4	5	BZ	DW	0.561205
Heterotrichida	ciliate	4	5	BZ	DW	2.27613
Hymenostomatia	ciliate	4	5	BZ	DW	1.35212
Hypotrichia	ciliate	4	5	BZ	DW	0.787698
Peritrichia	ciliate	4	5	BZ	DW	0.5127
Pleurostomatida	ciliate	4	5	BZ	DW	0.911783
Prostomatida	ciliate	4	5	BZ	DW	0.0558064
Suctoria	ciliate	4	5	BZ	DW	1.28595
Flagellate	flagellate	4	5	BZ	DW	1.5092
Bdelloidea	invertebrate	4	5	BZ	DW	0.0145392
Ceratopogonidae	invertebrate	4	5	BZ	DW	57.4375
Chironomidae_pupae	invertebrate	4	5	BZ	DW	4.62734
Chironomini	invertebrate	4	5	BZ	DW	160.871
Cladocera	invertebrate	4	5	BZ	DW	4.42549
Gammarus sp.	invertebrate	4	5	BZ	DW	0.851558
Harpacticoida	invertebrate	4	5	BZ	DW	1.60598
Hirudinea	invertebrate	4	5	BZ	DW	0.368318
Hydra	invertebrate	4	5	BZ	DW	1.45933
Monogononta	invertebrate	4	5	BZ	DW	0.49682
Nematoda	invertebrate	4	5	BZ	DW	0.477541
Oligochaeta	invertebrate	4	5	BZ	DW	81.1671
Oligochaeta_eggs	invertebrate	4	5	BZ	DW	1.61556
Orthocladiinae	invertebrate	4	5	BZ	DW	69.5405
Ostracoda	invertebrate	4	5	BZ	DW	0.920416
Simulinii	invertebrate	4	5	BZ	DW	0.847959
Tanypodinae	invertebrate	4	5	BZ	DW	200.815
Tanytarsini	invertebrate	4	5	BZ	DW	3.22308
Cyrtophorida	ciliate	4	10	BZ	DW	0.0657412
Gymnostomatida	ciliate	4	10	BZ	DW	0.358989
Heterotrichida	ciliate	4	10	BZ	DW	3.18496
Hymenostomatia	ciliate	4	10	BZ	DW	1.64329
Hypotrichia	ciliate	4	10	BZ	DW	9.02061
Peritrichia	ciliate	4	10	BZ	DW	0.00252945
Pleurostomatida	ciliate	4	10	BZ	DW	0.146343
Prostomatida	ciliate	4	10	BZ	DW	0.0322169
Suctoria	ciliate	4	10	BZ	DW	0.106559
Flagellate	flagellate	4	10	BZ	DW	1.13945
Bdelloidea	invertebrate	4	10	BZ	DW	0.020797
Ceratopogonidae	invertebrate	4	10	BZ	DW	0.399056
Chironomini	invertebrate	4	10	BZ	DW	12.7815
Cladocera	invertebrate	4	10	BZ	DW	0.767125
Harpacticoida	invertebrate	4	10	BZ	DW	0.559953
Nauplii	invertebrate	4	10	BZ	DW	0.0643948
Nematoda	invertebrate	4	10	BZ	DW	0.180418
Oligochaeta	invertebrate	4	10	BZ	DW	1.41437
Tanytarsini	invertebrate	4	10	BZ	DW	0.789105
Gymnostomatida	ciliate	4	15	HZ	DW	0.119512
Heterotrichida	ciliate	4	15	HZ	DW	1.17269
Hymenostomatia	ciliate	4	15	HZ	DW	0.665744
Hypotrichia	ciliate	4	15	HZ	DW	0.263196
Pleurostomatida	ciliate	4	15	HZ	DW	0.0491095
Flagellate	flagellate	4	15	HZ	DW	0.749246
Bdelloidea	invertebrate	4	15	HZ	DW	0.00320319
Chironomini	invertebrate	4	15	HZ	DW	110.799
Harpacticoida	invertebrate	4	15	HZ	DW	0.0473796
Monogononta	invertebrate	4	15	HZ	DW	0.0424749
Nematoda	invertebrate	4	15	HZ	DW	0.05048
Oligochaeta	invertebrate	4	15	HZ	DW	0.022314
Tanytarsini	invertebrate	4	15	HZ	DW	0.0120914
Gymnostomatida	ciliate	4	20	HZ	DW	0.0370331
Heterotrichida	ciliate	4	20	HZ	DW	0.0697614
Hymenostomatia	ciliate	4	20	HZ	DW	0.321755
Flagellate	flagellate	4	20	HZ	DW	0.528798
Nematoda	invertebrate	4	20	HZ	DW	0.0405764
Oligochaeta	invertebrate	4	20	HZ	DW	0.0121068
Tanytarsini	invertebrate	4	20	HZ	DW	0.0349724
Heterotrichida	ciliate	4	25	HZ	DW	0.0064459
Hymenostomatia	ciliate	4	25	HZ	DW	0.00152777
Flagellate	flagellate	4	25	HZ	DW	0.396846
Chironomini	invertebrate	4	25	HZ	DW	0.277882
Oligochaeta	invertebrate	4	25	HZ	DW	0.00265825
Flagellate	flagellate	4	30	HZ	DW	0.455374
Flagellate	flagellate	4	35	HZ	DW	0.10808
Cyrtophorida	ciliate	5	5	BZ	UW	0.0775271
Gymnostomatida	ciliate	5	5	BZ	UW	0.0900945
Heterotrichida	ciliate	5	5	BZ	UW	2.819
Hymenostomatia	ciliate	5	5	BZ	UW	1.98878
Hypotrichia	ciliate	5	5	BZ	UW	2.06906
Peritrichia	ciliate	5	5	BZ	UW	9.34844
Pleurostomatida	ciliate	5	5	BZ	UW	0.0271311
Suctoria	ciliate	5	5	BZ	UW	0.465223
Flagellate	flagellate	5	5	BZ	UW	1.07024
Bdelloidea	invertebrate	5	5	BZ	UW	0.000518447
Chironomidae_pupae	invertebrate	5	5	BZ	UW	5.44594
Chironomini	invertebrate	5	5	BZ	UW	55.749
Gammarus sp.	invertebrate	5	5	BZ	UW	0.31763
Harpacticoida	invertebrate	5	5	BZ	UW	0.624399
Hirudinea	invertebrate	5	5	BZ	UW	1.03185
Hydra	invertebrate	5	5	BZ	UW	0.14896
Nauplii	invertebrate	5	5	BZ	UW	0.0113108
Nematoda	invertebrate	5	5	BZ	UW	4.50088
Oligochaeta	invertebrate	5	5	BZ	UW	7.70476
Oligochaeta_eggs	invertebrate	5	5	BZ	UW	0.00331418
Orthocladiinae	invertebrate	5	5	BZ	UW	53.2075
Tanypodinae	invertebrate	5	5	BZ	UW	3.75518
Tanytarsini	invertebrate	5	5	BZ	UW	3.00649
Cyrtophorida	ciliate	5	10	HZ	UW	0.0559498
Gymnostomatida	ciliate	5	10	HZ	UW	0.397688
Heterotrichida	ciliate	5	10	HZ	UW	0.234416
Hymenostomatia	ciliate	5	10	HZ	UW	1.64165
Hypotrichia	ciliate	5	10	HZ	UW	0.698436
Pleurostomatida	ciliate	5	10	HZ	UW	0.423385
Flagellate	flagellate	5	10	HZ	UW	0.89561
Bdelloidea	invertebrate	5	10	HZ	UW	0.0044751
Chironomini	invertebrate	5	10	HZ	UW	0.0949308
Nematoda	invertebrate	5	10	HZ	UW	0.021948
Oligochaeta	invertebrate	5	10	HZ	UW	0.042749
Tanypodinae	invertebrate	5	10	HZ	UW	2.52162
Tanytarsini	invertebrate	5	10	HZ	UW	0.0616675
Cyrtophorida	ciliate	5	15	HZ	UW	0.016362
Hymenostomatia	ciliate	5	15	HZ	UW	0.167862
Hypotrichia	ciliate	5	15	HZ	UW	0.0394177
Flagellate	flagellate	5	15	HZ	UW	0.62343
Harpacticoida	invertebrate	5	15	HZ	UW	0.0121506
Nematoda	invertebrate	5	15	HZ	UW	0.00356617
Oligochaeta	invertebrate	5	15	HZ	UW	0.0148676
Cyrtophorida	ciliate	5	20	HZ	UW	0.0116612
Gymnostomatida	ciliate	5	20	HZ	UW	0.035307
Heterotrichida	ciliate	5	20	HZ	UW	0.0371039
Hymenostomatia	ciliate	5	20	HZ	UW	0.0043055
Hypotrichia	ciliate	5	20	HZ	UW	0.00294277
Flagellate	flagellate	5	20	HZ	UW	0.166914
Flagellate	flagellate	5	25	HZ	UW	0.14911
Flagellate	flagellate	5	30	HZ	UW	0.0777433
Cyrtophorida	ciliate	6	5	BZ	DW	0.0853953
Gymnostomatida	ciliate	6	5	BZ	DW	1.49224
Heterotrichida	ciliate	6	5	BZ	DW	2.35644
Hymenostomatia	ciliate	6	5	BZ	DW	1.46184
Hypotrichia	ciliate	6	5	BZ	DW	1.36097
Peritrichia	ciliate	6	5	BZ	DW	2.81736
Suctoria	ciliate	6	5	BZ	DW	0.088429
Flagellate	flagellate	6	5	BZ	DW	1.0568
Asellidae	invertebrate	6	5	BZ	DW	6.85754
Baetis sp.	invertebrate	6	5	BZ	DW	2.6679
Bdelloidea	invertebrate	6	5	BZ	DW	0.011448
Ceratopogonidae	invertebrate	6	5	BZ	DW	48.111
Chironomidae_pupae	invertebrate	6	5	BZ	DW	3.9868
Chironomini	invertebrate	6	5	BZ	DW	188.364
Cladocera	invertebrate	6	5	BZ	DW	2.97327
Gammarus sp.	invertebrate	6	5	BZ	DW	45.5971
Harpacticoida	invertebrate	6	5	BZ	DW	1.2032
Hexatomini	invertebrate	6	5	BZ	DW	18.9789
Hirudinea	invertebrate	6	5	BZ	DW	4.49667
Hydra	invertebrate	6	5	BZ	DW	0.142014
Nematoda	invertebrate	6	5	BZ	DW	0.288412
Oligochaeta	invertebrate	6	5	BZ	DW	8.41112
Oligochaeta_eggs	invertebrate	6	5	BZ	DW	2.14464
Orthocladiinae	invertebrate	6	5	BZ	DW	185.464
Ostracoda	invertebrate	6	5	BZ	DW	1.36262
Tanypodinae	invertebrate	6	5	BZ	DW	528.897
Tanytarsini	invertebrate	6	5	BZ	DW	4.30394
Cyrtophorida	ciliate	6	10	BZ	DW	0.0156828
Gymnostomatida	ciliate	6	10	BZ	DW	0.102484
Heterotrichida	ciliate	6	10	BZ	DW	0.586282
Hymenostomatia	ciliate	6	10	BZ	DW	0.97338
Hypotrichia	ciliate	6	10	BZ	DW	0.377023
Flagellate	flagellate	6	10	BZ	DW	0.558584
Bdelloidea	invertebrate	6	10	BZ	DW	0.0108011
Chironomini	invertebrate	6	10	BZ	DW	17.9761
Cladocera	invertebrate	6	10	BZ	DW	0.123002
Harpacticoida	invertebrate	6	10	BZ	DW	0.106425
Hirudinea	invertebrate	6	10	BZ	DW	12.8543
Monogononta	invertebrate	6	10	BZ	DW	0.0484791
Nauplii	invertebrate	6	10	BZ	DW	0.00508599
Nematoda	invertebrate	6	10	BZ	DW	0.0785117
Oligochaeta	invertebrate	6	10	BZ	DW	1.38791
Oligochaeta_eggs	invertebrate	6	10	BZ	DW	3.03802
Orthocladiinae	invertebrate	6	10	BZ	DW	2.25991
Ostracoda	invertebrate	6	10	BZ	DW	0.0559182
Tanypodinae	invertebrate	6	10	BZ	DW	2.00081
Tanytarsini	invertebrate	6	10	BZ	DW	0.344501
Heterotrichida	ciliate	6	15	HZ	DW	0.0817294
Hymenostomatia	ciliate	6	15	HZ	DW	0.0378354
Hypotrichia	ciliate	6	15	HZ	DW	0.465904
Flagellate	flagellate	6	15	HZ	DW	0.779457
Chironomini	invertebrate	6	15	HZ	DW	1.59181
Hirudinea	invertebrate	6	15	HZ	DW	0.191378
Nematoda	invertebrate	6	15	HZ	DW	0.503186
Oligochaeta	invertebrate	6	15	HZ	DW	0.0183659
Ostracoda	invertebrate	6	15	HZ	DW	0.0224909
Gymnostomatida	ciliate	6	20	HZ	DW	0.00403605
Heterotrichida	ciliate	6	20	HZ	DW	0.0546086
Hymenostomatia	ciliate	6	20	HZ	DW	0.0236521
Flagellate	flagellate	6	20	HZ	DW	0.353462
Nematoda	invertebrate	6	20	HZ	DW	0.00214128
Oligochaeta	invertebrate	6	20	HZ	DW	0.00174766
Tanytarsini	invertebrate	6	20	HZ	DW	0.0272511
Heterotrichida	ciliate	6	25	HZ	DW	0.00449718
Flagellate	flagellate	6	25	HZ	DW	0.3468
Flagellate	flagellate	6	30	HZ	DW	0.0236609

## Sheet: units
Production = mg C/L month
